# Supplementary material for: Large-scale genome sequencing redefines the genetic footprints of high-altitude adaptation in Tibetans
Source: Genome Biol. 2023 Apr 13;24:73. doi: 10.1186/s13059-023-02912-1 (PMC10099689; doi:10.1186/s13059-023-02912-1)
Supplement: Supplementary file 1 — Additional file 1: Table S1. The previous studies of Tibetans. Table S2. The reported genes under selection in Tibetans. Table S3. Sample information in this study. Table S4. Variant annotations. Table S5. Variant types. Table S6. Summary of TSNGs. Table S7. Summary of TSNSs. Table S8. Enrichment results using GeneORGANizer. Table S9. The enrichment results using specvar. Table S10. The enrichment result using metascape. Table S11. The enrichment result using DisGeNET. Table S12. The enrichment results based on GWAS catalog. Table S13. The enrichment results based on MGI database. Table S14. The Tibetan-enriched SVs. Table S14. The Tibetan-enriched SVs. Table S15. The introgression regions of archaic hominins in Tibetans. Table S16. The genotyping information of SVs. [file 13059_2023_2912_MOESM1_ESM.xlsx]

## Sheet: Table S1
Table S1. the previous studies of Tibetans.
Studies	Sample size(TBN)	Data type
Study1	31	Affymetrix Genome-Wide Human SNP 6.0 Array
Study2	50	Exonic sequences
Study3	35	Illumina Veracode platform and 610-Quad high throughput genotyping chips
Study4	49	Genome-Wide Human SNP Array 6.0 by Affymetrix Inc
Study5	51	Affymetrix Genome-Wide Human SNP Array 6.0
Study6	50	Affymetrix Genome-wide Human SNP Array 6.0
Study7	3008	Illumina CoreExome array
Study8	27	Whole genome sequencing
Study9	5	HumanOmniExpress-12 v1.0 Bead Chip
Study10	33	whole genome sequncing
Note:Study1-10 are Simonson et al. 2010;Yi et al. 2010;Beall et al. 2010;Bigham et al. 2010;Xu et al.2011;Peng et al. 2011;Yang et al. 2017;Hu et al. 2017;Arciero et al. 2018;Deng et al. 2019,successively.

## Sheet: Table S2
Table S2. The reported genes under selection in Tibetans.
chromosome	Pos_start	Pos_end	Genes	Studies										Methods
				study 1	study 2	study 3	study 4	study 5	study 6	study 7	study 8	study 9	study 10	CMS	FST	DeltaDAF	PBS	LSBL	HIS_Score	XPEHH	XPCLR
1	230838269	230850043	AGT				√											√
1	11796141	11814859	AGTRAP				√											√
1	150782181	150849244	ARNT				√								√			√
1	116915290	116952883	ATP1A1				√											√
1	160085549	160113381	ATP1A2				√											√
1	160121360	160156767	ATP1A4				√											√
1	169074935	169101960	ATP1B1				√											√
1	11845780	11866977	MTHFR							√					√
1	158548709	158549689	OR10X1		√								√				√
1	158516918	158517895	OR6Y1		√												√
1	155259630	155271225	PKLR		√												√
1	57110995	57181008	PRKAA2				√								√			√
1	112084840	112259313	RAP1A							√					√		√
1	204123944	204135465	REN				√											√
1	212537273	212588243	TMEM206		√												√	√
1	92145902	92371892	TGFBR3						√						√						√
1	231499497	231560790	EGLN1	√			√	√	√	√	√	√	√	√	√	√	√	√	√	√	√
1	231472850	231490769	SPRTN									√	√	√	√	√			√	√
1	231376953	231413719	GNPAT									√	√	√	√	√			√	√
1	231297858	231357302	TRIM67									√	√	√	√	√			√	√
1	231468480	231473598	EXOC8									√	√	√	√	√			√	√
1	231359509	231376933	C1orf131									√	√	√	√	√			√	√
1	231762561	232177018	DISC1		√							√	√	√	√	√	√		√	√
1	198126093	198291550	NEK7							√					√		√
2	136871919	136875735	CXCR4				√											√
2	217497551	217529159	IGFBP2				√											√
2	113531492	113542167	IL1A				√											√
2	113587328	113594480	IL1B				√											√
2	207602487	207630271	MDH1B		√												√
2	63277192	63284971	OTX1		√												√
2	70674412	70781325	TGFA				√											√
2	227867427	228028829	COL4A4								√		√		√		√
2	45878484	46415129	PRKCE									√	√	√	√	√			√	√
2	46520806	46613836	EPAS1	√	√	√	√	√	√	√	√	√	√		√	√	√	√			√
2	46717889	46769696	ATP6V1E2		√							√	√	√	√	√	√	√	√	√
2	206546714	206662857	NRP2				√											√
2	46768945	46810260	RHOQ									√	√	√	√	√			√	√
3	148415571	148460795	AGTR1				√											√
3	121902530	122005342	CASR				√											√
3	26664297	26752267	LRRC3B		√												√
3	151961617	152183569	MBNL1		√												√
3	14989091	15095107	NR2C2				√											√
3	178865902	178957881	PIK3CA				√											√
3	138372860	138553780	PIK3CB				√											√
3	117391001	117716439	RP11-384F7.2								√				√		√
3	18386879	18487080	SATB1				√											√
3	133464800	133497850	TF				√											√
3	9849770	9896822	TTLL3		√												√	√
3	10182692	10193904	VHL				√											√
4	148402069	148466106	EDNRA	√			√											√
4	139949266	140098372	ELF2				√											√
4	55944644	55991756	KDR				√											√
4	24791534	24802464	SOD3				√											√
4	124317950	124324910	SPRY1				√											√
4	177604689	177713881	VEGFC				√											√
4	88896819	88904562	SPP1		√												√	√
4	114372188	114683083	CAMK2D	√														√
4	99792835	99851788	EIF4E				√								√			√
4	100333418	100356894	ADH7							√					√	√	√	√
5	159343790	159399551	ADRA1B				√											√
5	14704910	14871887	ANKH								√				√		√
5	67511548	67597649	PIK3R1						√						√						√
5	40759481	40798476	PRKAA1				√											√
5	141689992	141706020	SPRY4				√											√
5	1253262	1295184	TERT				√											√
5	44303646	44389808	FGF10							√			√		√		√
6	12290596	12297427	EDN1				√											√
6	26183958	26184454	HIST1H2BE		√												√
6	26045639	26046097	HIST1H3C		√												√
6	26027124	26027480	HIST1H4B		√												√
6	31132119	31148508	POU5F1				√											√
6	31543344	31546113	TNF				√											√
6	43737921	43754224	VEGFA				√											√
6	32627244	32636160	HLA-DQB1							√	√				√	√	√
7	100318423	100321323	EPO				√										√	√
7	45927956	45933267	IGFBP1				√											√
7	45951949	45961473	IGFBP3				√											√
7	22765503	22771621	IL6				√											√
7	127881337	127897681	LEP				√											√
7	1570350	1582679	MAFK				√											√
7	102613969	102629303	NFE4				√											√
7	150688083	150711676	NOS3				√											√
7	536895	559933	PDGFA				√											√
7	106505723	106547590	PIK3CG				√											√
8	67955314	67996018	COPS5				√											√
8	125486979	125500155	RNF139				√											√
8	49830249	49834299	SNAI2				√											√
8	123793633	123986750	ZHX2				√											√
9	139388896	139440314	NOTCH1				√											√
9	3218297	3526004	RFX3		√												√	√
9	117782806	117880536	TNC				√											√
10	35297479	35379570	CUL2				√											√
10	104590288	104597290	CYP17A1	√														√
10	135333910	135374724	CYP2E1	√														√
10	33466420	33625190	NRP1				√											√
10	89622870	89731687	PTEN	√														√
10	101635334	101769676	DNMBP									√		√		√			√	√
11	94226795	94232749	ANKRD49				√											√
11	117707693	117748201	FXYD6		√												√	√
11	5246694	5250625	HBB		√		√		√						√		√	√			√
11	5253908	5256600	HBD				√											√
11	5269313	5271122	HBG1				√											√
11	2150342	2170833	IGF2				√											√
11	2185159	2193107	TH				√											√
11	64002010	64006259	VEGFB				√											√
11	5274420	5667019	HBG2		√		√											√
11	5289582	5526847	HBE1				√											√
12	69201956	69239214	MDM2				√											√
12	54685895	54694905	NFE2				√											√
12	117645947	117889975	NOS1				√											√
12	95414005	95467479	NR2C1				√											√
12	53773960	53810230	SP1				√											√
12	51487446	51566926	TFCP2				√											√
12	48235320	48336831	VDR									√		√	√	√				√
12	48366748	48398269	COL2A1									√		√	√	√			√	√
12	48176505	48226915	HDAC7									√		√	√	√			√	√
12	48357352	48362661	TMEM106C									√		√	√	√			√	√
12	123185840	123187890	HCAR2							√					√		√
12	52345451	52390862	ACVR1B		√								√				√	√
13	78469616	78493903	EDNRB				√											√
13	77454312	77460540	KCTD12									√	√	√	√	√			√	√
13	80910111	80915086	SPRY2				√											√
13	77502200	77502970	BTF3P11									√		√	√	√			√	√
13	77564795	77576652	CLN5									√		√	√	√			√	√
13	77566740	77601330	FBXL3									√		√	√	√			√	√
13	28874489	29069265	FLT1				√											√
14	34393437	34931980	EGLN3				√											√
14	62162231	62214976	HIF1A				√											√
14	94547628	94570192	IFI27L1		√												√
14	77731826	77737655	NGB				√											√
14	75408537	75422487	PGF				√											√
14	24612574	24616779	PSME2		√												√
14	55308726	55369570	GCH1						√				√		√		√				√
15	80696692	80890278	ARNT2				√											√
16	68771128	68869451	CDH1				√											√
16	89803957	89883065	FANCA		√												√
16	226679	227521	HBA1				√											√
16	222846	223709	HBA2				√											√
16	230452	231180	HBQ1				√											√
16	202686	204502	HBZ				√											√
16	4524691	4560348	HMOX2	√					√						√	√		√			√
16	55423612	55540603	MMP2				√											√
16	127006	135852	MPG				√											√
16	88744090	88752901	SNAI3				√											√
16	2097466	2138716	TSC2				√											√
17	61554422	61599205	ACE				√											√
17	40962152	40985367	BECN1				√											√
17	74523438	74547257	CYGB				√											√
17	73314157	73401790	GRB2								√				√	√	√
17	40688190	40696467	NAGLU		√												√
17	26083792	26127525	NOS2				√											√
17	7387685	7417933	POLR2A				√											√
18	56529832	56653712	ZNF532				√											√
19	8428173	8439257	ANGPTL4	√														√
19	41304901	41314338	EGLN2				√											√
19	46800303	46846690	HIF3A				√											√
19	12902310	12904124	JUNB				√											√
19	16435628	16438685	KLF2				√											√
19	41807492	41859816	TGFB1				√											√
20	1959403	1974732	PDYN									√		√	√	√			√	√
20	1875154	1920543	SIRPA									√		√	√	√			√	√
20	740724	749131	SLC52A3								√				√		√
20	48120411	48184683	PTGIS									√		√	√	√			√	√
21	32119112	32119551	KRTAP21-2		√												√
22	36002811	36033998	MB				√											√
22	46546424	46639653	PPARA	√														√
22	41347351	41369313	RBX1				√						√					√
22	40806285	41032706	MKL1								√		√		√		√
22	41487790	41576081	EP300						√				√		√	√
23	115301975	115306225	AGTR2				√											√
23	40440146	40465889	ATP6AP2				√											√
23	13053737	13062801	FAM9C		√												√
23	48644962	48652716	GATA1				√
23	56258854	56314322	KLF8				√											√
23	153200716	153210232	RENBP				√											√
23	15579156	15620271	ACEII				√
11	18427156	18428278	AC084117.3										√	√
2	46843555	46852881	CRIPT										√	√
2	47043836	47086146	LINC01119										√	√
4	109541722	109551568	RPL34										√	√
5	106712590	107006596	EFNA5										√	√
17	57297828	57353328	GDPD1										√	√
4	30722037	31148422	PCDH7										√	√
11	14284392	14295237	RP11-21L19.1										√	√
17	14138990	14140179	CDRT15										√	√
5	103718999	104728671	RP11-6N13.1										√	√
17	57232860	57282066	PRR11										√	√
12	54555849	54558236	RP11-834C11.10										√	√
2	46808076	46844258	PIGF										√	√
2	71680852	71913898	DYSF										√	√
5	21323982	21341484	RP11-374A4.1										√	√
9	123714616	123812554	C5										√	√
9	123664671	123691451	TRAF1										√	√
11	18415935	18429972	LDHA										√	√
11	18283529	18284638	ST13P5										√	√
11	62599706	62601515	RP11-727F15.9										√	√
1	230394440	230404229	RP5-956O18.2										√	√
2	28112808	28561768	BRE										√	√
12	54470622	54475687	RP11-834C11.7										√	√
12	54756229	54758271	GPR84										√	√
12	54452038	54516018	RP11-834C11.3										√	√
17	21026677	21096578	DHRS7B										√	√
4	11627338	11815582	RP11-281P23.2										√	√
2	203776937	203851786	CARF										√	√
8	82570196	82598928	IMPA1										√	√
8	82605842	82608409	SLC10A5										√	√
16	70323566	70369186	DDX19B										√	√
5	21616371	21779631	RP11-804N13.1										√	√
8	82613569	82645138	ZFAND1										√	√
17	57286761	57292608	SMG8										√	√
6	33282183	33285719	ZBTB22										√	√
16	69598997	69738569	NFAT5										√	√
2	71503691	71662199	ZNF638										√	√
12	54747445	54891472	RP11-753H16.3										√	√
22	41697526	41756151	ZC3H7B										√	√
17	56737941	56738960	CTD-2200P10.1										√	√
8	82517804	82543369	IMPA1P										√	√
13	112967781	112976072	LINC01043										√	√
1	198492352	198510075	ATP6V1G3										√	√
22	41641615	41682255	RANGAP1										√	√
12	53720362	53739099	SP7										√	√
7	98015113	98015896	RPS3AP26										√	√
22	41829496	41843027	TOB2										√	√
22	41570595	41593460	RP1-85F18.5										√	√
6	32936437	32949282	BRD2										√	√
2	204259068	204400133	RAPH1										√	√
22	37309670	37336491	CSF2RB										√	√
1	24446261	24469611	IL22RA1										√	√
7	150845676	150871832	GBX1										√	√
3	13857755	13921618	WNT7A										√	√
13	100258919	100549387	CLYBL										√	√
12	54519882	54526627	RP11-834C11.4										√	√
12	54558529	54582778	SMUG1										√	√
11	119225925	119252436	USP2										√	√
7	134883153	134887108	AC009542.2										√	√
1	246729746	246831886	CNST										√	√
7	134868590	134896316	WDR91										√	√
17	56743898	56744058	RNU1-108P										√	√
20	55034484	55034639	RPL39P										√	√
2	31133333	31378068	GALNT14										√	√
5	19473060	20575982	CDH18										√	√
12	53901640	54020199	ATF7										√	√
5	128836054	129241610	CTC-575N7.1										√	√
12	54538853	54541009	RP11-834C11.11										√	√
2	73977383	73977913	RP11-434P11.2										√	√
11	66104804	66112596	BRMS1										√	√
1	37958176	37980375	MEAF6										√	√
22	42069934	42086508	NHP2L1										√	√
2	52949815	53137158	AC010967.2										√	√
2	103353367	103460352	TMEM182										√	√
1	78245309	78344106	FAM73A										√	√
22	41921808	41940610	POLR3H										√	√
11	13983914	14289646	SPON1										√	√
12	54478916	54519776	RP11-834C11.5										√	√
1	178694300	178889238	RALGPS2										√	√
22	41865129	41924993	ACO2										√	√
1	178818840	178840187	ANGPTL1										√	√
12	54384408	54424607	HOXC6										√	√
1	24480647	24514449	IFNLR1										√	√
11	44281994	44331716	ALX4										√	√
7	31553704	31698334	CCDC129										√	√
7	12610203	12693228	SCIN										√	√
22	50497820	50524331	MLC1										√	√
11	45115564	45247734	PRDM11										√	√
22	38054734	38062941	PDXP										√	√
10	6821560	6884868	LINC00707										√	√
15	39892232	40075031	FSIP1										√	√
1	35734568	35887659	ZMYM4										√	√
12	120971283	121015397	RNF10										√	√
11	118914900	118927913	HYOU1										√	√
2	73956231	73964527	TPRKB										√	√
4	78978724	79465423	FRAS1										√	√
1	158449668	158450675	OR10R2										√	√
17	57059999	57184282	TRIM37										√	√
5	129240165	129522327	CHSY3										√	√
3	52715172	52728508	GNL3										√	√
2	46926091	46990268	SOCS5										√	√
2	214149113	215275225	SPAG16										√	√
3	52728505	52740048	GLT8D1										√	√
1	158444244	158464676	RP11-144L1.4										√	√
4	146678779	146859787	ZNF827										√	√
5	161274197	161326975	GABRA1										√	√
2	52929660	52929753	MIR4431										√	√
1	38032417	38061536	GNL2										√	√
21	46188955	46221934	UBE2G2										√	√
1	158461009	158461950	OR10R3P										√	√
8	120177273	120257913	MAL2										√	√
7	1191707	1200395	ZFAND2A										√	√
7	1200010	1204903	AC091729.9										√	√
7	938415	1015235	COX19										√	√
1	204485511	204542871	MDM4										√	√
14	73393040	73426411	DCAF4										√	√
2	28004231	28113965	RBKS										√	√
7	98923521	98985787	ARPC1A										√	√
7	150782918	150841523	AGAP3										√	√
18	10323129	10372377	RP11-138E9.2										√	√
7	99046098	99063954	ATP5J2										√	√
9	119187504	120177348	ASTN2										√	√
4	140333081	140375188	RP11-83A24.2										√	√
2	39550469	39550945	RP11-449G16.1										√	√
6	100054606	100063454	PRDM13										√	√
2	73989311	74007284	DUSP11										√	√
2	47043807	47049796	LINC01118										√	√
12	56915713	56984745	RBMS2										√	√
3	52579368	52719933	PBRM1										√	√
9	130890612	130891481	AL590708.2										√	√
16	69740899	69760854	NQO1										√	√
2	204955180	204974572	AC009965.2										√	√
22	41763337	41795330	TEF										√	√
1	158484575	158485715	OR10R1P										√	√
17	56833230	57058983	PPM1E										√	√
11	101322295	101743293	TRPC6										√	√
16	69796209	69975644	WWP2										√	√
1	196788887	196801319	CFHR1										√	√
1	196621008	196716634	CFH										√	√
5	166711804	167691162	TENM2										√	√
17	635652	646206	FAM57A										√	√
14	73086004	73360809	DPF3										√	√
11	100862811	100864663	TMEM133										√	√
21	46225532	46238694	SUMO3										√	√
3	52738971	52742182	SPCS1										√	√
17	56597611	56618179	2021-09-04										√	√
17	685513	695749	RNMTL1										√	√
1	204595903	204598840	RP11-430C7.5										√	√
2	109065017	109125871	GCC2										√	√
22	41826938	41827379	CTA-223H9.9										√	√
2	43024365	43025852	FTOP1										√	√
17	37782993	37792879	PPP1R1B										√	√
22	50639408	50656045	SELO										√	√
2	35024917	35410755	AC012593.1										√	√
15	56536207	56738195	TEX9										√	√
6	116892530	116918838	RWDD1										√	√
1	11937827	11940463	RP5-934G17.6										√	√
21	46825052	46933634	COL18A1										√	√
2	20101786	20102330	RP11-79O8.1										√	√
20	54967427	54979518	CSTF1										√	√
1	38076951	38100595	RSPO1										√	√
4	109459346	109541616	RPL34-AS1										√	√
6	117073363	117086886	FAM162B										√	√
17	56736510	56736666	RNU1-60P										√	√
16	82381112	82381184	AC024590.1										√	√
8	145946298	145981802	ZNF251										√	√
3	25215823	25639423	RARB										√	√
8	86999552	87166457	ATP6V0D2										√	√
12	54747576	54860769	RP11-753H16.5										√	√
19	41223008	41246765	ITPKC										√	√
6	100023588	100024332	RP1-199J3.5										√	√
18	39399018	39399386	AC011225.1										√	√
11	118938403	118952688	VPS11										√	√
11	118894824	118901616	SLC37A4										√	√
5	53179775	53606412	ARL15										√	√
9	72873937	72969804	SMC5										√	√
9	20341663	20622542	MLLT3										√	√
9	72658497	72841886	MAMDC2										√	√
3	52558386	52569070	NT5DC2										√	√
11	66115421	66132275	RP11-867G23.8										√	√
17	38171614	38174066	CSF3										√	√
4	115748919	116035032	NDST4										√	√
2	50145643	51259674	NRXN1										√	√
12	54943134	54973023	PDE1B										√	√
8	145998499	146012730	ZNF34										√	√
12	54762917	54785082	ZNF385A										√	√
17	37824234	37826728	PNMT										√	√
5	84725520	84726002	CTD-2331D11.3										√	√
16	50582241	50670647	NKD1										√	√
22	31884674	32014572	SFI1										√	√
8	87778163	87830786	RP11-386D6.2										√	√
2	40973627	40994592	AC007317.1										√	√
7	98836417	98908753	MYH16										√	√
12	120427673	120532298	CCDC64										√	√
9	123617977	123639606	PHF19										√	√
11	15987995	16761138	SOX6										√	√
6	32971955	32977389	HLA-DOA										√	√
14	74003818	74010498	ACOT1										√	√
3	150126122	150184218	TSC22D2										√	√
22	42470255	42475445	FAM109B										√	√
18	40323192	40695657	RIT2										√	√
1	204586298	204654861	LRRN2										√	√
22	41956767	41973745	CSDC2										√	√
6	1080164	1105181	AL033381.1										√	√
16	56126899	56225006	RP11-461O7.1										√	√
6	116937642	116954148	RSPH4A										√	√
9	130830480	130871524	SLC25A25										√	√
20	54987168	55034396	CASS4										√	√
2	40324410	40838193	SLC8A1										√	√
5	115413807	115414267	CTD-2287O16.4										√	√
2	170386259	170430385	FASTKD1										√	√
7	1121844	1133451	GPER1										√	√
6	116956781	116989957	ZUFSP										√	√
1	38022520	38032458	DNALI1										√	√
22	50919985	50924869	ADM2										√	√
5	151145420	151145939	RP11-54C4.1										√	√
20	42543504	42698256	TOX2										√	√
7	121958481	122526813	CADPS2										√	√
5	101479781	101482276	CTD-2333K2.1										√	√
9	8314246	10612723	PTPRD										√	√
2	225243415	225266802	FAM124B										√	√
12	54624724	54673886	CBX5										√	√
1	12079523	12092102	MIIP										√	√
2	204103663	204163009	CYP20A1										√	√
17	14670900	14683520	AC005863.1										√	√
8	120428546	120436593	NOV										√	√
11	117298489	117688240	DSCAML1										√	√
19	41246761	41257458	C19orf54										√	√
9	118916083	119164601	PAPPA										√	√
14	73436159	73493920	ZFYVE1										√	√
4	84717589	85214565	RP11-8L2.1										√	√
15	56379478	56535483	RFX7										√	√
11	65343509	65360121	EHBP1L1										√	√
6	117002350	117063029	KPNA5										√	√
15	94448634	94651167	CTD-2643K12.3										√	√
1	225589204	225616627	LBR										√	√
2	85198216	85286595	KCMF1										√	√
7	98625061	98741723	SMURF1										√	√
8	25276776	25282170	GNRH1										√	√
7	39017598	39532694	POU6F2										√	√
22	50644014	50644491	RP3-402G11.27										√	√
12	64660217	64784972	C12orf56										√	√
9	102348068	102582171	RP11-554F20.1										√	√
1	36023074	36032875	NCDN										√	√
11	63273556	63284246	LGALS12										√	√
2	109150857	109303702	LIMS1										√	√
20	55108302	55111576	FAM209B										√	√
12	389295	498620	KDM5A										√	√
4	123844229	124240605	SPATA5										√	√
2	204571198	204603635	CD28										√	√
22	50609160	50618723	PANX2										√	√
11	14665269	14892350	PDE3B										√	√
5	16067248	16180871	2021-03-11										√	√
12	49521565	49525180	TUBA1B										√	√
5	42756903	42802462	CCDC152										√	√
4	175015811	175141549	RP11-148L24.1										√	√
15	85174682	85185695	SCAND2P										√	√
7	1120499	1121814	AC091729.8										√	√
17	13972813	14111994	COX10										√	√
3	52529354	52558511	STAB1										√	√
22	41855721	41864729	PHF5A										√	√
7	12693804	12694610	AC011891.5										√	√
1	203764782	203823252	ZC3H11A										√	√
22	41601209	41627275	L3MBTL2										√	√
2	27873679	27886676	SUPT7L										√	√
4	123809852	123844123	NUDT6										√	√
9	13322805	13323449	RP11-272P10.3										√	√
22	50624344	50638027	TRABD										√	√
9	131932713	131933219	RP11-247A12.7										√	√
17	57280038	57281190	CTD-2510F5.4										√	√
17	56975137	56977053	RP11-579O24.1										√	√
2	225364104	225364817	AC073052.1										√	√
11	118935974	118936388	RP11-110I1.14										√	√
9	131937835	131940540	IER5L										√	√
8	82352561	82359758	PMP2										√	√
15	51739908	51915030	DMXL2										√	√
5	180211782	180214869	CTC-205M6.5										√	√
17	56597198	56634338	RP11-112H10.4										√	√
4	108511433	108641608	PAPSS1										√	√
6	32902406	32908847	HLA-DMB										√	√
5	180681417	180688119	TRIM52										√	√
9	130823512	130830485	NAIF1										√	√
22	31721790	31742218	PATZ1										√	√
1	38000050	38019903	SNIP1										√	√
8	81880045	82024303	PAG1										√	√
10	95753746	96092580	PLCE1										√	√
14	86401054	86596117	CTD-2341M24.1										√	√
9	101978708	101984238	ALG2										√	√
9	131873229	131911225	PPP2R4										√	√
19	41197434	41224112	ADCK4										√	√
6	143072604	143266338	HIVEP2										√	√
14	55344831	55344911	MIR4308										√	√
8	25042238	25275598	DOCK5										√	√
3	149656784	149657586	NPM1P29										√	√
7	99717236	99723134	CNPY4										√	√
11	14299472	14386052	RRAS2										√	√
9	94794281	94877666	SPTLC1										√	√
4	4291924	4323513	ZBTB49										√	√
4	153535027	153535485	RP11-555K12.2										√	√
11	26210829	26684835	ANO3										√	√
1	197170592	197447585	CRB1										√	√
6	85967046	85967412	RP1-161C16.1										√	√
2	224720433	224810104	WDFY1										√	√
5	144851362	145214932	PRELID2										√	√
17	56634039	56769416	TEX14										√	√
2	203879602	204091101	NBEAL1										√	√
2	71409869	71454213	PAIP2B										√	√
9	31165616	31166978	RP11-572H4.1										√	√
14	74706175	74729441	VSX2										√	√
15	85198360	85201794	NMB										√	√
8	81471105	81471992	RPSAP47										√	√
2	27851114	27874375	GPN1										√	√
6	32916390	32936871	HLA-DMA										√	√
12	49521565	49541652	RP11-386G11.10										√	√
8	146015150	146017972	RPL8										√	√
1	231664399	231954990	TSNAX-DISC1										√	√
19	1107636	1174282	SBNO2										√	√
5	116078687	116097905	RP11-249M12.2										√	√
10	64571756	64679660	EGR2										√	√
22	37257030	37274057	NCF4										√	√
9	131857089	131873468	CRAT										√	√
22	18270415	18507325	MICAL3										√	√
17	56429861	56494956	RNF43										√	√
17	37759789	37766030	NEUROD2										√	√
17	13927831	13928805	CDRT15P1										√	√
9	71939488	72007371	FAM189A2										√	√
15	40074772	40077818	RP11-37C7.3										√	√
1	36038971	36060929	TFAP2E										√	√
1	75033795	75139422	C1orf173										√	√
22	31688485	31734007	RP3-400N23.6										√	√
3	40355293	40494820	ENTPD3-AS1										√	√
1	226548392	226595780	PARP1										√	√
15	85783703	85790410	GOLGA6L3										√	√
6	13924677	13980533	RNF182										√	√
2	203640690	203736708	ICA1L										√	√
2	74056086	74100786	STAMBP										√	√
17	37827375	37853050	PGAP3										√	√
6	13290250	13290722	RP1-257A7.5										√	√
3	185300284	185351339	SENP2										√	√
17	37793318	37819737	STARD3										√	√
21	35014706	35272165	ITSN1										√	√
8	25285366	25315992	KCTD9										√	√
2	7057523	7208417	RNF144A										√	√
14	75548822	75594047	NEK9										√	√
14	74752126	74769759	ABCD4										√	√
19	4969124	5153609	KDM4A										√	√
15	85291866	85349659	ZNF592										√	√
16	53631595	53737850	RPGRIP1L										√	√
20	50400581	50419059	SALL4										√	√
6	132406224	132420419	RP3-523C21.2										√	√
19	5784843	5791249	DUS3L										√	√
22	42196683	42222303	CCDC134										√	√
11	111169565	111179460	COLCA2										√	√
22	42536214	42540576	CYP2D7P1										√	√
22	42532442	42535938	RP4-669P10.16										√	√
7	136370306	136866854	hsa-mir-490										√	√
22	31556168	31603005	RNF185										√	√
6	88849583	88876078	CNR1										√	√
16	68263014	68272005	ESRP2										√	√
11	128556430	128683162	FLI1										√	√
17	56497528	56565745	HSF5										√	√
2	73867959	73869520	NAT8										√	√
4	100557686	100575805	RP11-766F14.2										√	√
6	128289924	128841870	PTPRK										√	√
9	128819859	128921892	RP11-343J18.2										√	√
9	131860133	131862545	RP11-247A12.1										√	√
12	93346415	93346521	RNU6-1329P										√	√
12	24366190	24715524	RP11-444D3.1										√	√
4	169418217	169849608	PALLD										√	√
6	5261277	5771813	FARS2										√	√
18	77794358	77806397	RBFA										√	√
2	109403213	109501933	CCDC138										√	√
6	116832809	116845955	FAM26E										√	√
6	89790470	89794879	PNRC1										√	√
22	43593289	43739394	SCUBE1										√	√
6	116782533	116784934	FAM26F										√	√
3	52321105	52329272	GLYCTK										√	√
3	59735036	61237133	FHIT										√	√
19	57352270	57359924	MIMT1										√	√
6	44777054	45345690	SUPT3H										√	√
5	151150606	151192346	G3BP1										√	√
22	50528308	50600119	MOV10L1										√	√
4	91048686	92523064	CCSER1										√	√
8	87878670	88627447	CNBD1										√	√
3	52744800	52804965	NEK4										√	√
22	42229109	42303312	SREBF2										√	√
6	26402465	26415444	BTN3A1										√	√
10	99624757	99790585	CRTAC1										√	√
4	89206094	89252573	RP11-10L7.1										√	√
18	9708162	9862548	RAB31										√	√
12	120565007	120632513	GCN1L1										√	√
17	38060848	38076107	GSDMB										√	√
11	69831982	69861921	RP11-626H12.1										√	√
22	50646890	50647971	RP3-402G11.28										√	√
10	114710009	114927437	TCF7L2										√	√
1	204391756	204463852	PIK3C2B										√	√
11	77926343	78129394	GAB2										√	√
9	72808913	72873782	SMC5-AS1										√	√
1	12040238	12073571	MFN2										√	√
12	66217911	66360075	HMGA2										√	√
5	151133553	151146808	CTB-113P19.3										√	√
22	50656118	50683421	TUBGCP6										√	√
11	121322912	121504402	SORL1										√	√
2	225334867	225450110	CUL3										√	√
2	27805897	27858041	ZNF512										√	√
12	79257773	79845788	SYT1										√	√
7	70597155	71178585	WBSCR17										√	√
19	925781	975939	ARID3A										√	√
7	13141016	13743774	AC011288.2										√	√
19	41172596	41196877	NUMBL										√	√
5	151121877	151152093	ATOX1										√	√
12	120532899	120555306	RAB35										√	√
22	31608225	31676066	LIMK2										√	√
10	99160872	99179281	RP11-452K12.7										√	√
11	12695969	12966298	TEAD1										√	√
16	68392231	68482591	SMPD3										√	√
1	35899091	36023551	KIAA0319L										√	√
17	37844167	37886679	ERBB2										√	√
9	72700732	72790804	MAMDC2-AS1										√	√
11	63391559	63439393	ATL3										√	√
12	24719898	24737102	LINC00477										√	√
2	27928653	27938599	AC074091.13										√	√
9	138824815	138853226	UBAC1										√	√
3	52568029	52613253	SMIM4										√	√
2	213446081	213886269	AC079610.1										√	√
1	12290124	12572099	VPS13D										√	√
19	5782971	5784776	PRR22										√	√
2	27805913	27858041	RP11-158I13.2										√	√
2	27886338	27917840	SLC4A1AP										√	√
1	104159999	104168402	AMY2A										√	√
15	85175129	85177218	RP11-182J1.1										√	√
22	31601250	31601602	RNF185-AS1										√	√
22	42307297	42310570	SHISA8										√	√
1	196194909	196578355	KCNT2										√	√
2	109510927	109605828	EDAR										√	√
12	49490919	49504683	LMBR1L										√	√
18	60790579	60987361	BCL2										√	√
22	29999545	30094587	NF2										√	√
19	11750591	11797382	ZNF833P										√	√
8	82644669	82671750	CHMP4C										√	√
13	80446721	80492079	LINC00382										√	√
11	111126707	111157126	C11orf53										√	√
2	73612886	73837920	ALMS1										√	√
9	127997132	128003609	HSPA5										√	√
5	21882694	21884421	HSPD1P1										√	√
10	24872538	25012597	ARHGAP21										√	√
17	42381382	42381570	U3										√	√
6	132617194	132722684	MOXD1										√	√
4	156680144	156728743	GUCY1B3										√	√
16	67977377	68003504	SLC12A4										√	√
9	78505560	78977255	PCSK5										√	√
17	37820440	37822808	TCAP										√	√
16	68318406	68344849	SLC7A6OS										√	√
1	213665644	213719790	RP11-554K11.2										√	√
5	180217541	180242652	MGAT1										√	√
16	69775770	69788843	NOB1										√	√
12	48436681	48500091	SENP1										√	√
12	49582519	49667114	TUBA1C										√	√
16	68298433	68335722	SLC7A6										√	√
11	111164114	111175770	COLCA1										√	√
16	68344877	68392466	PRMT7										√	√
11	69860964	69867165	RP11-626H12.2										√	√
6	137143717	137235075	PEX7										√	√
20	4760669	4804291	RASSF2										√	√
2	74641304	74648718	C2orf81										√	√
5	142938784	142942113	CTD-2050E21.2										√	√
11	100558384	100862668	ARHGAP42										√	√
12	54447661	54449814	HOXC4										√	√
22	41994032	42017100	DESI1										√	√
17	13659795	13972812	COX10-AS1										√	√
8	146052849	146072894	ZNF7										√	√
5	151329132	151650009	CTB-12O2.1										√	√
1	38940868	38942156	RP11-329N22.1										√	√
12	64845660	64895888	TBK1										√	√
14	68168603	68201169	RDH12										√	√
13	50656307	51297372	DLEU1										√	√
2	73872046	73912703	ALMS1P										√	√
20	55043647	55093943	RTFDC1										√	√
6	100015973	100016972	RP1-199J3.7										√	√
11	118401756	118417995	TMEM25										√	√
3	69219141	69591734	FRMD4B										√	√
14	68286496	69196935	RAD51B										√	√
10	67672276	69455927	CTNNA3										√	√
14	90261013	90421121	EFCAB11										√	√
12	112369086	112450970	TMEM116										√	√
22	42454358	42466846	NAGA										√	√
22	40742507	40786467	ADSL										√	√
7	99036545	99054994	CPSF4										√	√
22	41074754	41078818	MCHR1										√	√
11	78135028	78140882	RP11-452H21.4										√	√
2	204192942	204312446	ABI2										√	√
7	77646393	79082890	MAGI2										√	√
19	1822088	1824544	CTB-31O20.4										√	√
12	52217287	52229280	RP11-923I11.4										√	√
1	103228878	103319398	RP5-936J12.1										√	√
22	42334725	42343168	CENPM										√	√
17	56566898	56595266	MTMR4										√	√
19	5720688	5778745	CATSPERD										√	√
5	75987264	76012040	CTD-2384B11.2										√	√
2	47004922	47007384	RP11-333I13.1										√	√
12	48448596	48449374	RP1-228P16.1										√	√
11	34172535	34379555	ABTB2										√	√
14	89878656	90421003	RP11-33N16.3										√	√
5	109023503	109024030	CTC-332L22.1										√	√
14	73019288	73061833	RP3-514A23.2										√	√
17	411908	624957	VPS53										√	√
Note:Study1-10 are Simonson et al. 2010;Yi et al. 2010;Beall et al. 2010;Bigham et al. 2010;Xu et al.2011;Peng et al. 2011;Yang et al. 2017;Hu et al. 2017;Arciero et al. 2018;Deng et al. 2019,successively.
CMS: composite of multiple signals; the frequnency based:FST,ΔDAF,PBS,the haplotype based:XPEHH,iHS.the likelihood:XPCLR.
The genes replicated in others studies are marked "√"

## Sheet: Table S3
Table S3. Sample information in this study.
Sample Location(county)	altitude	longitude	latitude	Sample Size	TBN	Han	Group
Ali	4737	82.6327	33.3682	4	4	0	1-10
Gaize	4423	84.0691	32.3084	19	19	0	10-50
Anduo	4679	91.6889	32.2713	29	29	0	10-50
Aangren	4359	87.2424	29.3011	9	9	0	1-10
Basu	3119	96.9244	30.059	7	7	0	1-10
Balang	3888	96.9244	30.059	1	1	0	1-10
Baqing	4148	94.0599	31.9245	108	108	0	100-200
Bailang	3898	89.2687	29.1119	8	8	0	1-10
Bage	4699	90.0167	31.3987	62	62	0	50-100
Biru	3912	93.69	31.48	66	66	0	50-100
Bianba	3996	95.7739	29.8651	17	17	0	10-50
Bomi	2727	94.7144	30.9396	10	10	0	1-10
Chayu	2415	97.4733	28.6674	7	7	0	1-10
Changdu	3316	97.1797	31.1459	9	9	0	1-10
Cuone	4537	85.166	31.0227	12	12	0	10-50
Cuoqing	4691	85.1656	31.0225	5	5	0	1-10
Cuona	2339	91.9638	27.997	1	1	0	1-10
Dazi	3706	91.3563	29.6754	59	59	0	50-100
Dangxun	4221	91.1075	30.4792	63	63	0	50-100
Dege	3016	98.5874	31.8121	2	2	0	1-10
Dingqin	4201	95.6026	31.4184	25	25	0	10-50
Dingjie	4233	87.7724	28.3699	4	4	0	1-10
Dingri	4176	87.1296	28.664	9	9	0	1-10
Duilongdeqing	3801	91.01	29.6516	74	74	0	50-100
Gaer	4283	80.1029	32.4972	17	17	0	10-50
Ganzi	3539	99.9992	31.629	2	2	0	1-10
Gangba	4609	88.5265	28.2804	3	3	0	1-10
Gongbujiangda	3362	93.254	29.8876	7	7	0	1-10
Gongga	3598	90.9906	29.2956	124	124	0	100-200
Gongjue	3616	98.2773	30.866	11	11	0	10-50
Jilong	4114	85.3041	28.8585	2	2	0	1-10
Jiacha	3253	92.6004	29.1461	8	8	0	1-10
Jiali	4815	93.2387	30.6471	106	106	0	100-200
Jiangda	2989	98.2246	31.5052	25	25	0	10-50
Jiangzi	4024	89.612	28.9176	19	19	0	10-50
Kangma	4437	89.6882	28.5614	9	9	0	1-10
Lhasa	3660	91.1785	29.6595	518	518	88	100-1000
Lazi	4026	87.6436	29.0875	14	14	0	10-100
Langxian	3898	93.0814	29.0519	16	16	0	10-100
Langkazi	4473	90.4046	28.974	29	29	0	10-100
Leiwiqi	3799	96.6067	31.2178	2	2	0	1-10
Lingzhi	2988	94.3661	29.6651	8	8	0	1-10
Lingzhou	3777	91.2695	29.8987	33	33	0	50-100
longzi	3872	92.469	28.414	6	6	0	1-10
Luozha	4178	90.8665	28.3916	3	3	0	1-10
Mangkang	3771	98.5997	29.6858	15	15	0	10-50
miling	2941	94.2199	29.2209	5	5	0	1-10
Motuo	3680	95.3395	29.3309	2	2	0	1-10
Mozhugongka	3845	91.7373	29.8398	34	34	0	10-50
Naqu	4582	90.8665	28.3916	73	73	0	50-100
Naidong	3562	91.7787	29.2342	19	19	0	10-50
Nanmuling	3930	91.7787	29.2342	25	25	0	10-50
Nima	4541	89.1057	29.6879	33	33	0	10-50
Nimu	3928	90.1712	29.4375	36	36	0	10-50
Niemu	3743	90.1712	29.4375	6	6	0	1-10
Nierong	3743	92.3087	32.1137	15	15	0	10-50
Pulan	3873	81.1831	30.3002	5	5	0	1-10
Qushui	3619	90.75	29.359	71	71	0	50-100
Qusong	3932	92.2102	29.0684	12	12	0	10-50
Rebu	3887	89.8486	29.2368	28	28	0	10-50
Rikeze	3815	88.8937	29.2757	80	80	0	50-100
Ritu	4259	79.7391	33.3872	2	2	0	1-10
Sajia	4330	88.0283	28.9049	12	12	0	10-50
shenzha	4330	88.7165	30.9364	23	23	0	10-50
Shuanghu	4541	88.8434	33.1935	8	8	0	1-100
Suoxian	3989	93.7922	31.8924	62	62	0	50-100
Tongmen	4105	88.2094	29.4211	9	9	0	1-10
Xiementong	4105	88.2682	29.4381	2	2	0	1-10
Yadong	3038	88.9134	27.4911	12	12	0	10-50
Zhada	4184	79.8	31.483	2	2	0	1-10
Zhanang	3575	91.3436	29.2512	28	28	0	10-50
Zhada	4074	79.8093	31.4853	5	5	0	1-10
Zhongba	4587	84.0381	29.776	3	3	0	1-10
Zuogong	3626	97.8474	29.6768	5	5	0	1-10
Geji	4882	81.1518	32.3707	2	2	0	1-10
Luolong	3637	95.8834	30.7243	5	5	0	1-10
Naqu-city	4582	92.066	31.4802	35	35	0	10-50
Sangri	3558	92.0384	29.263	1	1	0	1-10
Cuomei	4177	91.4542	28.4084	2	2	0	1-10
Saga	4472	85.282	29.3073	1	1	0	1-10
Shannan	3793	91.7624	29.263	4	4	0	1-10

## Sheet: Table S4
Table S4. Variant annotations.
Classify	Number	Number/Totall
SNVs	29878184	-
INDEL	4821056	-
Novel_INDEL	30510	0.00087927
Low_freq_variants	1395563	0.0402188
Rare_variants	1624965	0.04683
Novel_variants	12515074	0.360673
Missense_variants	164616	0.00474408
LOF	8729	0.000251562
Note: Totall=SNVs+INDEL
SNVs: single-nucleotide variants

## Sheet: Table S5
Table S5. Variants types.
High impact	Number
Stop_gained	4270
Stop_lost	422
Initiator_codon_variant	122
Missense_variant	164616
Splice_acceptor_variant	1498
Splice_donor_variant	2415
Low impact	Number
Stop_retained_variant	177
Synonymous_variant	117449
Incomplete_terminal_codon_variant	7
Modifier	Number
Coding_sequence_variant	11
Mature_miRNA_variant	376
5_prime_UTR_variant	114408
3_prime_UTR_variant	341598
Non_coding_transcript_exon_variant	12160
TF_binding_site_variant	29976					2
Regulatory_region_variant	341858

## Sheet: Table S6
Table S6. Summary of TSNGs.
Chromosome	POS(v.37)	PeakSNVs	TSNRs	TSNGs	CMS Score	Previous studies
						Study 1	Study 2	Study 3	Study 4	Study 5	Study 6	Study 7	Study 8	Study 9	Study 10
2	46525391..46891165	rs76347095	TSR001	EPAS1	17.87	√	√	√	√	√	√	√	√	√	√
1	231320720..231859514	rs186996510	TSR002	EGLN1	15.63	√			√	√	√	√	√	√	√
6	32585504..32664675	rs1063318	TSR003	HLA-DQB1	13.26							√		√
12	129084774..129095072	rs7486929	TSR004	TMEM132C	12.71
3	194121012..194194096	rs11714317	TSR005	ATP13A3	11.72
22	41394128..41806768	rs5758268	TSR006	L3MBTL2	11.64										√
2	61233289..61442910	rs1627608	TSR007	SANBR	11.34
20	735724..754131	rs6117562	TSR008	SLC52A3	11.15									√
6	62029189..62474097	rs2344447	TSR009	KHDRBS2	10.71
12	120385778..120520132	rs6490280	TSR010	BICDL1	10.66
16	80259050..80259065	rs76792860	TSR011	RP11-525K10.3	10.25
1	231731343..231813134	rs6659854	TSR012	DISC1	10.24		√						√		√
6	30989177..30989177	rs565232672	TSR013	MUC22	10.21
4	76201676..76201680	rs71629023	TSR014	RP11-542G1.1	10.19
5	21709095..21720048	rs111865348	TSR015	RP11-804N13.1	10.14										√
2	109090360..109491020	rs142488352	TSR016	RANBP2	10.04
1	42886159..43172879	rs11210644	TSR017	ZMYND12	9.89
1	10312124..10474430	rs3737155	TSR018	PGD	9.89
11	10200533..10200569	rs58682309	TSR019	SBF2	9.87
14	105968911..106259853	rs2753578	TSR020	IGHG3	9.61
2	15660530..15678156	rs75654401	TSR021	NBAS	9.71
2	46408340..46455316	rs281490	TSR022	PRKCE	9.66								√		√
13	34078484..34091610	rs9597565	TSR023	STARD13	9.64
13	95850631..95897419	rs35618609	TSR024	ABCC4	9.63
17	80648278..80648288	rs61220947	TSR025	RAB40B	9.62
12	54512164..54513915	rs7137258	TSR026	RP11-834C11.5	9.59										√
6	49303879..49326891	rs553437	TSR027	MMUT	9.58
17	7383101..7396267	rs56338734	TSR028	ZBTB4	9.57
17	28091029..28101723	rs2628180	TSR029	SSH2	9.56
22	50491768..50609653	rs760754	TSR031	MOV10L1	9.52										√
11	118752178..118789952	rs61150131	TSR032	CXCR5	9.52
6	124908757..124922347	rs781069	TSR034	NKAIN2	9.5
15	29277139..29277139	rs75757880	TSR035	APBA2	9.49
10	16830007..16838015	rs7082536	TSR036	RSU1	9.49
5	133828687..133898564	rs7717966	TSR037	JADE2	9.48
22	42793122..42793122	rs17003024	TSR039	NFAM1	9.38
11	118793613..118809882	rs7123066	TSR041	UPK2	9.26
3	124436998..124467247	rs332516	TSR042	KALRN	9.25
4	88958492..88999222	rs2725215	TSR044	PKD2	9.23
5	104121124..104217861	rs10054555	TSR046	RP11-6N13.1	9.22										√
1	12669452..12672835	rs4618985	TSR047	DHRS3	9.19
1	226903535..226912891	rs1289274	TSR048	ITPKB	9.19
14	105595216..105629047	rs75509271	TSR049	JAG2	9.18
2	44768647..44865639	rs374191578	TSR051	CAMKMT	9.16
2	178784032..178800429	rs10193299	TSR053	PDE11A	9.15
14	100808168..100828683	rs7142222	TSR054	WARS	9.14
1	24910075..24920718	rs72886119	TSR057	NCMAP	9.04
6	116905487..116968213	rs9400945	TSR059	RWDD1	9.01										√
4	162699530..162716575	rs11100389	TSR061	FSTL5	8.99
7	70750493..70809855	rs10228413	TSR062	WBSCR17	8.99										√
19	53582131..53627418	rs8100002	TSR063	ZNF160	8.97
12	108095954..108100159	rs11547907	TSR064	PWP1	8.94
19	8196292..8198627	rs3813774	TSR065	FBN3	8.94
4	170594260..170594260	rs72694789	TSR066	CLCN3	8.92
6	163252863..163266793	rs73017702	TSR067	PACRG	8.92
22	40851728..41042570	rs6001939	TSR069	MKL1	8.89									√	√
16	89799374..90014776	rs35762120	TSR070	FANCA	8.86		√
4	25132431..25133364	rs16876884	TSR071	SEPSECS	8.85
6	147323861..147445715	rs76845788	TSR072	STXBP5-AS1	8.85
22	41645757..41855458	rs2281331	TSR073	TOB2	8.3										√
14	68335131..68335135	rs201477278	TSR078	RAD51B	8.73										√
3	120710302..120790227	rs689022	TSR081	STXBP5L	8.71
1	196719817..196822168	rs1964645	TSR083	CFHR4	8.7
5	151115857..151229553	rs111685496	TSR087	GLRA1	8.66
2	30689946..30818594	rs6737498	TSR088	LCLAT1	8.63
6	136198594..136218110	rs4633268	TSR090	PDE7B	8.63
5	53301715..53344284	rs255761	TSR091	ARL15	8.62										√
4	152413769..152723721	rs1992517	TSR092	FAM160A1	8.61
3	71128054..71153110	rs2686268	TSR093	FOXP1	8.6
8	137559208..137576984	rs11774819	TSR094	RP11-30J20.1	8.58
1	111798750..111798750	rs7550716	TSR095	CHIAP1	8.56
7	146489366..146494467	rs13233140	TSR096	CNTNAP2	8.55
11	27460768..27471596	rs6484299	TSR098	LGR4	8.54
1	92194523..92194523	rs10874911	TSR099	TGFBR3	8.53						√
12	54652654..54652654	rs10219739	TSR100	CBX5	8.53										√
2	17768661..17768661	rs73919098	TSR101	VSNL1	8.51
5	44150174..44362560	rs4866774	TSR102	FGF10	0.51							√			√
22	42400120..42418910	rs5751197	TSR103	WBP2NL	8.5
11	109955898..110001119	rs1789398	TSR104	ZC3H12C	8.5
1	57905301..57905301	rs60674134	TSR105	DAB1	8.48
23	152927888..152932626	rs5945336	TSR106	PNCK	8.47
2	207934267..207977253	rs2075339	TSR107	KLF7	8.45
11	58085483..58418082	rs1938607	TSR108	GLYAT	8.45
1	198192752..198207421	rs56659014	TSR109	NEK7	8.44							√
15	100875974..100877042	rs1975454	TSR111	ADAMTS17	8.61
16	63725179..63744675	rs11643503	TSR112	RP11-370P15.1	8.43
1	240730255..240730366	rs4659982	TSR113	GREM2	8.42
1	42691155..42702344	rs681087	TSR114	FOXJ3	8.42
2	227915924..227925439	rs62225157	TSR115	COL4A4	8.4									√	√
4	166810059..166810059	rs13110600	TSR116	TLL1	8.4
20	3177139..3177139	rs34780584	TSR117	DDRGK1	8.4
13	47174791..47174791	rs553483640	TSR119	LRCH1	8.4
20	33465640..33465640	rs7509557	TSR120	ACSS2	8.39
12	115048777..115065669	rs7310879	TSR122	TBX3	8.39
5	21515268..21515268	rs12187459	TSR124	GUSBP1	8.38
4	36203250..36203250	rs11096802	TSR125	ARAP2	8.38
8	1447477..1452527	rs4875866	TSR126	DLGAP2	8.37
14	105095548..105143711	rs56138896	TSR127	RP11-982M15.8	8.37
23	25905407..25924182	rs6628161	TSR129	RP11-86A5.1	8.35
12	115147263..115154642	rs10850367	TSR131	RP4-601P9.2	8.34
5	59899673..59899673	rs150825352	TSR134	DEPDC1B	8.33
7	153624973..153624975	rs6976852	TSR135	DPP6	8.33
3	156167352..156171510	rs56261626	TSR136	KCNAB1	8.33
5	13700356..13712298	rs2591246	TSR138	DNAH5	8.32
12	123921264..123928666	rs11516173	TSR139	RILPL2	8.24
4	159373412..159373412	rs114724752	TSR140	RXFP1	8.29
10	70949793..70949793	rs10998629	TSR141	SUPV3L1	8.28
23	22368174..22369177	rs4636328	TSR142	CBLL2	8.28
2	162723219..162764874	rs62188823	TSR143	SLC4A10	8.28
15	43802711..43802711	rs28489890	TSR144	TP53BP1	8.27
3	150180008..150201462	rs1376026	TSR145	TSC22D2	8.27										√
14	45438379..45438379	rs376680146	TSR146	KLHL28	8.27
3	175211853..175211853	rs11709012	TSR147	NAALADL2	8.27
5	168244805..168245026	rs905800	TSR148	SLIT3	8.26
2	183649266..183661310	rs288243	TSR149	DNAJC10	8.26
8	125271879..125285013	rs55932688	TSR150	LOC107986973	8.25
9	128690703..128690703	rs530175805	TSR151	PBX3	8.25
6	57196372..57199023	rs9357944	TSR152	PRIM2	8.24
3	24763996..24765690	rs4325869	TSR153	AC133680.1	8.24
11	57768208..57872190	rs56160469	TSR154	OR9Q1	8.23
1	119764787..119790055	rs1341801	TSR155	RP11-418J17.1	8.22
2	71278329..71299403	rs111337915	TSR156	OR7E62P	8.22
15	51864421..51898058	rs9944241	TSR158	DMXL2	8.22										√
1	184480938..184494440	rs2180072	TSR159	C1orf21	8.19
3	140970556..141003249	rs57758275	TSR160	ACPL2	8.19
14	89874025..89874025	rs74934243	TSR161	FOXN3	8.19
3	187966035..187968192	rs6809682	TSR162	LPP	8.19
6	117885700..117913737	rs2354931	TSR163	GOPC	8.18
23	107788197..107856627	rs192333704	TSR164	COL4A5	8.17
1	161500130..161508763	rs10919544	TSR165	FCGR2A	8.17
15	102226333..102230360	rs2173603	TSR167	TARSL2	8.14
5	112229827..112229827	rs144513899	TSR169	REEP5	8.13
7	136821659..136821659	rs200447353	TSR170	hsa-mir-490	8.13										√
4	100551124..100579081	rs10516446	TSR172	RP11-766F14.2	8.12										√
16	7270750..7295873	rs114536536	TSR173	RBFOX1	8.12
9	4735162..4737890	rs62540576	TSR175	AK3	8.08
12	44140311..44162566	rs10880562	TSR176	PUS7L	8.08
4	100325630..100333846	rs2851012	TSR177	ADH7	8.08							√
8	38052482..38055186	rs4379415	TSR179	BAG4	8.08
12	3243836..3244175	rs79324512	TSR180	TSPAN9	8.07
17	35625725..35683138	rs117872364	TSR182	ACACA	8.06
6	114553493..114553493	rs2492891	TSR184	HS3ST5	8.05
2	167776341..167776341	rs11885003	TSR185	XIRP2	8.03
12	132842741..132842741	rs28472658	TSR186	GALNT9	8.03
12	48114761..48128768	rs2239187	TSR187	ENDOU	8.02
1	109311722..109311722	rs2358709	TSR188	STXBP3	8.02
4	98348930..98411742	rs57297771	TSR189	STPG2	7.99
1	209870928..209870928	rs79711593	TSR190	HSD11B1	7.99
1	56141438..56141438	rs9436982	TSR191	RP11-466L17.1	7.98
3	72114276..72124025	rs879526	TSR192	LINC00877	7.98
10	56681398..56681398	rs80287034	TSR193	PCDH15	7.97
5	167391882..167391882	rs2337032	TSR194	TENM2	7.96										√
3	52144947..52148233	rs9847073	TSR195	POC1A	7.96
9	9786679..9786679	rs1746795	TSR196	PTPRD	7.96										√
12	108144208..108144208	rs73189574	TSR197	PRDM4	7.96
22	50621268..50639059	rs28668373	TSR198	TRABD	7.96										√
5	111184593..111191577	rs6864217	TSR199	NREP	7.96
20	14800958..14800958	rs6034046	TSR200	MACROD2	7.95
19	46219145..46370381	rs62109854	TSR201	SYMPK	7.94
20	33039973..33070159	rs2378204	TSR202	ITCH	7.93
7	150881451..150881451	rs12540781	TSR204	ASB10	7.92
23	153051907..153052649	rs2071122	TSR206	IDH3G	7.92
21	35919568..35920551	rs2834526	TSR207	RCAN1	7.91
2	142853485..142867029	rs13405280	TSR208	LRP1B	7.9
2	31592955..31595895	rs13398137	TSR209	XDH	7.9
2	26448830..26448830	rs9309474	TSR210	HADHA	7.88
10	15313423..15313423	rs4506533	TSR211	FAM171A1	7.87
2	158920952..158920952	rs7424761	TSR212	UPP2	7.87
2	63648309..63648309	rs36116244	TSR213	WDPCP	7.87
15	59592116..59595484	rs17269587	TSR214	MYO1E	7.86
2	103410479..103410479	rs2215963	TSR215	TMEM182	7.86										√
10	19882141..19882141	rs61841437	TSR216	MALRD1	7.84
12	122267117..122267117	rs1795964	TSR217	SETD1B	7.83
4	174462531..174465038	rs35084466	TSR218	HAND2-AS1	7.83
10	24644085..24644898	rs4080027	TSR219	KIAA1217	7.83
12	63154191..63154191	rs11611325	TSR220	PPM1H	7.83
11	1972456..1974892	rs217208	TSR221	MRPL23	7.82
5	96284892..96290230	rs7703341	TSR222	LNPEP	7.81
1	203106293..203106293	rs4950922	TSR223	ADORA1	7.79
23	5636226..5636226	rs57775557	TSR224	RP11-733O18.1	7.79
16	73012685..73012685	rs2040508	TSR225	ZFHX3	7.78
2	18348627..18348627	rs113079359	TSR226	KCNS3	7.78
12	113379039..113381749	rs7135260	TSR227	OAS3	7.78
2	234440947..234440947	rs7567713	TSR228	USP40	7.78
1	55475966..55475966	rs6588543	TSR229	BSND	7.74
16	83012483..83012842	rs8059783	TSR230	CDH13	7.73
11	133353877..133353881	rs569995569	TSR231	OPCML	7.72
2	231065357..231065357	rs73000367	TSR232	SP110	7.71
14	55342161..55342161	rs10220344	TSR233	GCH1	7.69						√				√
20	3643312..3643312	rs6115982	TSR234	GFRA4	7.68
5	90248747..90248747	rs10052314	TSR235	GPR98	7.67
2	3773498..3773498	rs551168080	TSR236	DCDC2C	7.67
Note:Study 1-10 are Simonson et al. 2010;Yi et al. 2010;Beall et al. 2010;Bigham et al. 2010;Xu et al.2011;Peng et al. 2011;Yang et al. 2017;Hu et al. 2017;Arciero et al. 2018;Deng et al. 2019,successively.
The genes replicated in previous studys is marked "√"
TSNRs :Tibetan selection-nominated regions (TSNRs)
PeakSNVs: the SNVs (SNP) have maximum CMS score in a Tibetan selection region ( 1Mb)
TSNGs :Tibetan selection-nominated genes (TSNGs)
The gene name of hsa-mir-490 was renamed CHRM2 in v.37 and V.38

## Sheet: Table S7
Table S7. Summary of TSNSs.
Chromsome	Pos(v.37)	SNVs	REF	ALT	Ancestral_allele	Consequence	Symbols	CMS score	FST(Tibetan-Han)	iHS(Tibetan-han)	XPEHH(Tibetan-Han)	ΔDAF (Tibetan-CHB)	ΔDAF (Tibetan-JPT)	ΔDAF (Tibetan-CEU)	ΔDAF (Tibetan-YRI)	CADD	GERP	EIGEN	eQTL(Gtex)
2	46589323	rs76347095	C	A	C	promoter_flanking_region	EPAS1	17.87	0.68	-1.16	2.02	-0.79	-0.8	-0.77	-0.62	0.62	-1.97	0.81	eQTL:
2	46579689	rs375554942	A	G	A	intron_variant	EPAS1	17.34	0.67	-1.14	2.16	-0.78	-0.79	-0.79	-0.79	1.79	-4.07	9.59	eQTL:
2	46589032	rs74898705	C	T	C	promoter_flanking_region	EPAS1	17.22	0.68	0.49	2.05	0.79	0.8	0.77	0.64	3.44	0.95	3.92	eQTL:
2	46686859	rs2346179	G	A	G	intron_variant&non_coding_transcript_variant	TMEM247	17.21	0.54	-4.15	5.45	-0.67	-0.66	-0.68	-0.7	4.06	1.84	4.11	eQTL:
2	46584859	rs372272284	A	G	A	intron_variant	EPAS1	17.18	0.68	0.58	2.17	0.79	0.8	0.8	0.8	3.31	-1.02	6.36	eQTL:
2	46588019	rs150877473	C	G	C	splice_region_variant&intron_variant;benign	EPAS1	17.13	0.68	0.53	2.07	0.79	0.8	0.8	0.8	6.23	0.94	7.32	eQTL:
2	46588331	rs142826801	G	C	G	intron_variant	EPAS1	16.93	0.67	0.55	2.05	0.78	0.79	0.79	0.79	1.56	-1.97	3.7	eQTL:
2	46687977	rs117075948	C	A	C	intron_variant&non_coding_transcript_variant	TMEM247	16.8	0.55	2.79	5.45	0.68	0.67	0.69	0.7	0.45	-2.23	17.6	eQTL:
2	46576918	rs76242811	T	C	T	intron_variant	EPAS1	16.77	0.67	0.07	2.03	0.78	0.79	0.79	0.69	6.35	0.58	9.86	eQTL:
2	46577251	rs188801636	T	C	T	intron_variant	EPAS1	16.75	0.67	0.18	2.02	0.78	0.79	0.79	0.79	12.16	-5.04	11.84	eQTL:
2	46594122	rs141366568	A	G	A	intron_variant	EPAS1	16.72	0.66	0.43	2.09	0.78	0.79	0.79	0.79	18.59	3.46	10.56	eQTL:
2	46686760	rs1868081	T	C	T	intron_variant&non_coding_transcript_variant	TMEM247	16.66	0.54	2.76	5.44	0.68	0.66	0.69	0.67	5.15	1.93	4.88	eQTL:
2	46688833	rs74551454	T	C	T	CTCF_binding_site	TMEM247	16.58	0.54	2.74	5.43	0.68	0.66	0.68	0.7	3.77	-1.48	21.38	eQTL:
2	46676881	rs144204988	A	G	A	intron_variant&non_coding_transcript_variant	TMEM247	16.43	0.54	2.52	5.4	0.68	0.66	0.7	0.7	3.32	0.51	7.69	eQTL:
2	46689216	rs115350785	A	G	A	CTCF_binding_site	TMEM247	16.4	0.54	2.62	5.41	0.67	0.66	0.68	0.7	4.13	-3.46	17.4	eQTL:
2	46675505	rs77111769	T	C	T	intron_variant&non_coding_transcript_variant	TMEM247	16.39	0.54	2.5	5.42	0.67	0.66	0.68	0.69	10.84	0.16	4.44	eQTL:
2	46690015	rs117392422	T	C	T	intron_variant&non_coding_transcript_variant	TMEM247	16.3	0.54	2.63	5.39	0.67	0.66	0.7	0.7	2.79	-1	3.42	eQTL:
2	46684028	rs117271545	G	A	G	intron_variant&non_coding_transcript_variant	TMEM247	16.3	0.54	2.59	5.28	0.68	0.66	0.7	0.7	0.97	-0.24	0.74	eQTL:
2	46682769	rs61226094	G	A	G	intron_variant&non_coding_transcript_variant	TMEM247	16.22	0.54	2.58	5.27	0.67	0.66	0.7	0.66	0.57	-2.12	0.38	eQTL:
2	46682280	rs147196450	G	T	G	intron_variant&non_coding_transcript_variant	TMEM247	16.2	0.54	2.6	5.26	0.67	0.66	0.7	0.7	0.05	-2.15	0.12	eQTL:
2	46681989	rs117115595	C	T	C	intron_variant&non_coding_transcript_variant	TMEM247	16.11	0.54	2.59	5.28	0.67	0.66	0.7	0.7	7.84	1.39	3.97	eQTL:
2	46679746	rs116283413	T	C	T	intron_variant&non_coding_transcript_variant	TMEM247	15.98	0.53	2.55	5.35	0.67	0.65	0.67	0.69	6.27	0.82	6.97	eQTL:
2	46674934	rs4953379	A	C	A	intron_variant&non_coding_transcript_variant	TMEM247	15.93	0.52	2.23	5.44	0.64	0.63	0.36	0.54	4.68	1.08	8.66	eQTL:
2	46690452	rs1868082	C	A	C	intron_variant&non_coding_transcript_variant	TMEM247	15.72	0.54	2.62	4.9	0.67	0.66	0.68	0.7	1.98	0.69	3.97	eQTL:
2	46691903	rs112416191	T	C	T	CTCF_binding_site	TMEM247	15.65	0.54	2.52	4.81	0.68	0.66	0.69	0.68	5.16	2.2	21.87	eQTL:
1	231557623	rs186996510	G	C	G	promoter	EGLN1	15.63	0.53	0.48	2.69	0.67	0.64	0.7	0.7	18.98	3.51	3.51	eQTL:
2	46671420	rs13003074	T	A	T	downstream_gene_variant	TMEM247	15.57	0.52	2.12	5.34	0.64	0.62	0.36	0.59	7.69	1.92	5.45	eQTL:
2	46691256	rs76941392	G	C	G	CTCF_binding_site	TMEM247	15.55	0.54	2.64	4.82	0.67	0.66	0.7	0.7	3.7	1.39	4.25	eQTL:
2	46600358	rs369097672	A	G	A	intron_variant	EPAS1	15.53	0.66	0.42	1.88	0.77	0.78	0.78	0.78	11.98	2.36	6.29	eQTL:
2	46692538	rs78208231	G	A	G	intron_variant&non_coding_transcript_variant	TMEM247	15.47	0.54	2.52	4.79	0.67	0.66	0.68	0.7	1.84	0.17	3.88	eQTL:
2	46692875	rs2016909	G	A	G	intron_variant&non_coding_transcript_variant	TMEM247	15.43	0.54	2.52	4.78	0.67	0.66	0.7	0.7	0.03	-0.47	0.02	eQTL:
2	46657114	rs75260984	A	G	A	upstream_gene_variant	TMEM247	15.43	0.54	1.42	5.24	0.67	0.66	0.7	0.7	4.45	-1.21	7.38	eQTL:
2	46583581	rs189807021	G	A	G	intron_variant	EPAS1	15.29	0.68	0.55	2.19	0.79	0.8	0.8	0.8	4.01	-1.68	7.15	eQTL:
2	46649049	rs35462976	A	G	A	intergenic_variant	_	15.22	0.53	0.85	5.48	0.65	0.62	0.29	0.52	3.81	-	1.49	eQTL:
2	46669944	rs4563285	C	G	C	downstream_gene_variant	TMEM247	15.15	0.52	1.6	5.17	0.64	0.63	0.36	0.59	1.47	-2.08	2.8	eQTL:
2	46693330	rs182127341	C	A	C	intron_variant&non_coding_transcript_variant	TMEM247	15.12	0.53	2.57	4.74	0.67	0.65	0.69	0.69	3.82	0.14	1.53	eQTL:
2	46644137	rs13010062	C	G	C	enhancer	_	15.08	0.52	0.64	5.52	0.64	0.62	0.29	0.59	1.5	-	1.6	eQTL:
2	46644946	rs4953365	G	C	G	enhancer	_	15.08	0.53	0.66	5.49	0.65	0.62	0.29	0.67	8.69	-	3.68	eQTL:
2	46702159	rs113190671	T	G	T	intron_variant&non_coding_transcript_variant	TMEM247	15.07	0.54	2.51	4.58	0.67	0.66	0.68	0.64	8.03	-	2.95	eQTL:
2	46701480	rs142165606	G	C	G	intron_variant&non_coding_transcript_variant	TMEM247	15.07	0.54	2.46	4.57	0.67	0.66	0.7	0.7	0.66	-	0.45	eQTL:
2	46705158	rs150371502	C	A	C	intron_variant&non_coding_transcript_variant	TMEM247	15.05	0.54	2.19	4.55	0.68	0.66	0.69	0.7	0.83	0.16	6.23	eQTL:
2	46693993	rs116871724	T	A	T	intron_variant&non_coding_transcript_variant	TMEM247	15.01	0.54	2.35	4.6	0.67	0.66	0.7	0.7	5.68	2.13	4.84	eQTL:
2	46705028	rs141308894	G	T	G	intron_variant&non_coding_transcript_variant	TMEM247	15	0.54	2.15	4.54	0.68	0.66	0.7	0.7	1.77	0.16	4.74	eQTL:
2	46643831	rs12991646	A	G	A	intergenic_variant	_	14.99	0.51	0.69	5.55	0.64	0.62	0.29	0.58	8.58	-	8.18	eQTL:
2	46699639	rs58143719	T	C	T	intron_variant&non_coding_transcript_variant	TMEM247	14.99	0.54	2.35	4.56	0.67	0.66	0.68	0.68	6.1	-	1.46	eQTL:
2	46704937	rs143218050	G	A	G	intron_variant&non_coding_transcript_variant	TMEM247	14.96	0.54	2.15	4.54	0.68	0.66	0.68	0.7	1.16	0.16	4.5	eQTL:
2	46656647	rs56048837	G	C	G	upstream_gene_variant	TMEM247	14.93	0.52	1.27	5.27	0.64	0.62	0.27	0.66	13.73	0.79	13.03	eQTL:
2	46655169	rs34791442	T	C	T	upstream_gene_variant	TMEM247	14.89	0.51	1.31	5.31	0.64	0.62	0.28	0.59	3.69	0.59	5.91	eQTL:
2	46651624	rs4953372	G	C	G	upstream_gene_variant	TMEM247	14.85	0.53	0.93	5.29	0.65	0.62	0.29	0.68	1.56	-	6.82	eQTL:
2	46652428	rs34712412	G	A	G	upstream_gene_variant	TMEM247	14.84	0.51	1.27	5.35	0.63	0.61	0.28	0.49	1.94	-	1.39	eQTL:
2	46658721	rs2881322	G	C	G	CTCF_binding_site	TMEM247	14.67	0.52	1.2	5.09	0.64	0.62	0.35	0.57	1.09	-2.31	6.33	eQTL:
2	46651143	rs4953371	T	A	T	intergenic_variant	_	14.64	0.51	1.01	5.3	0.64	0.61	0.27	0.53	2.99	-	1.42	eQTL:
2	46660752	rs12986899	A	C	A	upstream_gene_variant	TMEM247	14.58	0.52	1.21	5.08	0.64	0.62	0.35	0.68	8.81	0.6	5.57	eQTL:
2	46658399	rs1530624	G	C	G	intron_variant&non_coding_transcript_variant	TMEM247	14.55	0.52	1.18	5.11	0.64	0.62	0.36	0.68	2.13	-0.15	5.22	eQTL:
2	46659361	rs4396767	T	A	T	promoter_flanking_region	TMEM247	14.53	0.52	1.15	5.07	0.64	0.62	0.34	0.51	6.79	1.8	5.65	eQTL:
2	46577808	rs555698019	T	A	T	intron_variant	EPAS1	14.5	0.66	0.31	1.97	0.77	0.78	0.78	0.78	12.51	-2.78	17.1	eQTL:
2	46577797	rs569774785	T	C	T	intron_variant	EPAS1	14.46	0.66	0.31	1.96	0.77	0.78	0.78	0.78	0.46	-8.21	16.79	eQTL:
2	46710723	rs78119167	C	T	C	intron_variant&non_coding_transcript_variant	TMEM247	14.39	0.54	1.66	4.24	0.68	0.66	0.7	0.7	1.96	0.92	4.09	eQTL:
2	46710530	rs79542054	C	T	C	intron_variant&non_coding_transcript_variant	TMEM247	14.37	0.54	1.69	4.25	0.68	0.66	0.68	0.4	13.37	3.27	7.51	eQTL:
2	46688955	rs57720200	A	T	A	CTCF_binding_site	TMEM247	14.3	0.29	-2.48	5.44	-0.33	-0.3	-0.8	-0.43	6.79	2.02	20.04	eQTL:
2	46710432	rs76224375	C	G	C	intron_variant&non_coding_transcript_variant	TMEM247	14.2	0.54	1.71	4.24	0.67	0.66	0.68	0.7	2.05	1.17	4.67	eQTL:
2	46707674	rs116983452	C	T	C	missense_variant;deleterious	TMEM247	14.16	0.54	1.76	4.2	0.67	0.66	0.7	0.7	18.3	2.97	1.57	eQTL:
2	46684707	rs67960524	T	A	T	CTCF_binding_site	TMEM247	13.92	0.28	-2.48	5.35	-0.32	-0.29	-0.82	-0.34	1.16	-2.03	0.13	eQTL:
3	82035952	rs13081522	G	C	C	promoter	RP11-260O18.1	13.62	0.32	-6.44	3.39	-0.11	-0.11	-0.06	-0.42	0.19	-0.3	-0.3	eQTL:
2	46672531	rs2084345	T	G	T	downstream_gene_variant	TMEM247	13.57	0.26	-1.11	5.6	-0.29	-0.31	-0.45	-0.22	4.65	1.74	1.79	eQTL:
2	46702948	rs13025967	T	C	C	intron_variant&non_coding_transcript_variant	TMEM247	13.57	0.35	-2.53	4.62	-0.4	-0.43	-0.23	-0.06	9.06	-	2.39	eQTL:
2	46686544	rs1868080	C	T	C	intron_variant&non_coding_transcript_variant	TMEM247	13.54	0.26	-1.61	5.46	-0.29	-0.25	-0.46	-0.23	0.05	-6.22	0.25	eQTL:
2	46736794	rs4953396	C	A	C	downstream_gene_variant	ATP6V1E2	13.45	0.52	-1.48	4.03	-0.65	-0.62	-0.43	-0.55	0.55	-3.87	0.73	eQTL:
2	46600030	rs116611511	A	G	A	intron_variant	EPAS1	13.45	0.66	0.43	1.9	0.77	0.78	0.78	0.68	7.24	-0.03	7.75	eQTL:
6	32632745	rs1063318	G	A	A	promoter	HLA-DQB1	13.26	0.14	-2.68	5.84	-0.2	-0.18	-0.11	-0.16	0	-2.67	-2.67	eQTL:
2	46720532	rs13001507	G	C	G	promoter_flanking_region	ATP6V1E2	13.22	0.53	-1.9	3.3	-0.66	-0.62	-0.39	-0.54	2.57	1.15	9.36	eQTL:
2	46724022	rs78788956	C	A	C	upstream_gene_variant	RP11-417F21.2	13.22	0.54	1.34	3.58	0.67	0.66	0.7	0.7	2.43	-0.16	4.15	eQTL:
2	46714553	rs75768182	A	G	A	promoter_flanking_region	TMEM247	13.22	0.53	1.37	3.66	0.67	0.66	0.68	0.7	0.12	-5.43	0.73	eQTL:
2	46730693	rs61219366	C	T	C	promoter_flanking_region	RP11-417F21.2	13.21	0.53	-1.75	3.4	-0.67	-0.66	-0.68	-0.51	0.8	-3.69	1.65	eQTL:
2	46674059	rs1597041	A	C	A	intron_variant&non_coding_transcript_variant	TMEM247	13.21	0.27	-0.98	5.48	-0.29	-0.25	-0.46	-0.23	0.7	-1.39	8.65	eQTL:
2	46644121	rs12986585	T	A	T	enhancer	_	13.21	0.28	-0.25	5.58	-0.31	-0.31	-0.38	-0.32	1.7	-	0.04	eQTL:
2	46641627	rs12619985	T	C	T	intergenic_variant	_	13.19	0.28	-0.3	5.59	0.31	0.31	0.41	0.64	3.03	0.82	1.34	eQTL:
2	46674369	rs2197698	T	C	T	intron_variant&non_coding_transcript_variant	TMEM247	13.19	0.27	-0.97	5.47	-0.29	-0.26	-0.46	-0.23	3.81	0.35	1.01	eQTL:
2	46713201	rs4953388	G	A	G	downstream_gene_variant	TMEM247	13.15	0.53	1.31	3.71	0.65	0.62	0.4	0.67	2.46	1.51	4.23	eQTL:
2	46597756	rs116062164	A	C	A	intron_variant	EPAS1	13.14	0.66	0.36	1.51	0.77	0.78	0.73	0.78	0.02	-7.24	0.06	eQTL:
2	46720160	rs2122714	T	C	T	promoter_flanking_region	ATP6V1E2	13.13	0.53	-1.91	3.29	-0.65	-0.62	-0.39	-0.43	1.26	-0.53	0.08	eQTL:
2	46726765	rs873531	G	A	G	promoter	RP11-417F21.2	13.11	0.53	1.33	3.6	0.67	0.66	0.68	0.7	4.34	-3.6	-3.6	eQTL:
2	46728028	rs143743257	A	T	A	intron_variant&non_coding_transcript_variant	RP11-417F21.2	13.04	0.53	1.36	3.58	0.66	0.66	0.69	0.69	3.27	0.75	6.89	eQTL:
2	46678404	rs6737959	T	C	T	enhancer	TMEM247	13.03	0.26	-1.15	5.44	-0.29	-0.27	-0.46	-0.23	4.69	0.89	2.69	eQTL:
2	46723365	rs6741821	C	G	C	enhancer	RP11-417F21.2	13.02	0.53	1.41	3.56	0.66	0.65	0.68	0.67	1.39	0.39	4.76	eQTL:
2	46683683	rs7565770	A	C	A	intron_variant&non_coding_transcript_variant	TMEM247	13.01	0.25	-1.67	5.28	-0.29	-0.25	-0.47	-0.24	1.5	-1.12	0.26	eQTL:
2	46719609	rs78742978	C	T	C	intron_variant&non_coding_transcript_variant	ATP6V1E2	13.01	0.53	1.35	3.43	0.67	0.66	0.68	0.7	1.3	-2.56	3.66	eQTL:
2	46681087	rs13009087	A	T	A	intron_variant&non_coding_transcript_variant	TMEM247	12.99	0.26	-1.23	5.37	-0.29	-0.27	-0.46	-0.22	0.91	-4.14	0.78	eQTL:
2	46681413	rs4953381	G	A	G	intron_variant&non_coding_transcript_variant	TMEM247	12.96	0.26	-1.25	5.36	-0.29	-0.27	-0.46	-0.22	2.81	0.77	1.97	eQTL:
2	46722636	rs80062802	C	T	C	enhancer	RP11-417F21.2	12.96	0.52	1.38	3.55	0.66	0.65	0.69	0.69	1.36	-0.52	4.56	eQTL:
2	46734325	rs13024546	A	T	A	downstream_gene_variant	ATP6V1E2	12.95	0.52	0.72	4.1	0.65	0.62	0.4	0.55	7.61	2.74	5.31	eQTL:
2	46727004	rs78779826	G	A	G	promoter	RP11-417F21.2	12.95	0.52	1.4	3.58	0.66	0.65	0.69	0.69	1.54	-7.8	-7.8	eQTL:
2	46650672	rs62138876	C	A	C	intergenic_variant	_	12.94	0.28	-0.35	5.49	-0.3	-0.31	-0.37	-0.39	1.8	-	1.96	eQTL:
2	46642249	rs2346177	G	A	G	intergenic_variant	_	12.93	0.27	-0.37	5.53	-0.3	-0.3	-0.4	-0.35	1.17	0.15	5.81	eQTL:
2	46732934	rs76220436	G	A	G	enhancer	RP11-417F21.2	12.9	0.52	-1.73	3.39	-0.66	-0.66	-0.68	-0.58	5.5	0.24	0.81	eQTL:
2	46652145	rs4953373	G	C	G	upstream_gene_variant	TMEM247	12.89	0.28	-0.42	5.46	-0.3	-0.29	-0.38	-0.39	2.07	-	2	eQTL:
2	46729845	rs79117809	G	C	G	promoter_flanking_region	RP11-417F21.2	12.87	0.53	1	3.63	0.67	0.66	0.7	0.7	6.47	3.48	5.43	eQTL:
2	46734070	rs13024277	C	G	C	downstream_gene_variant	ATP6V1E2	12.87	0.52	0.74	4.08	0.64	0.62	0.4	0.55	2.78	-0.59	4.81	eQTL:
2	46735287	rs62134696	G	A	G	downstream_gene_variant	ATP6V1E2	12.86	0.52	0.68	4.05	0.65	0.62	0.4	0.55	0.55	-2.6	2.74	eQTL:
2	46637364	rs1447563	A	C	A	promoter_flanking_region	_	12.85	0.52	0.15	4.4	0.63	0.63	0.31	0.61	10.47	1.01	6.27	eQTL:
2	46593536	rs10206434	G	A	G	CTCF_binding_site	EPAS1	12.84	0.64	-1.24	2.11	-0.75	-0.76	-0.78	-0.36	0.15	-8.55	13.29	eQTL:
2	46670263	rs1868096	G	A	G	downstream_gene_variant	TMEM247	12.83	0.27	-0.89	5.38	-0.29	-0.25	-0.46	-0.23	1.72	-0.06	1.74	eQTL:
2	46726210	rs2346413	A	T	T	upstream_gene_variant	RP11-417F21.2	12.8	0.5	-1.51	3.66	-0.6	-0.54	-0.26	-0.67	4.45	-0.15	5.7	eQTL:
2	46647061	rs2346178	C	G	C	intergenic_variant	_	12.8	0.28	-0.45	5.45	-0.31	-0.3	-0.37	-0.4	1.02	-	1.07	eQTL:
2	46730100	rs117996002	C	T	C	downstream_gene_variant	RP11-417F21.2	12.8	0.52	1.06	3.65	0.66	0.65	0.69	0.69	0.19	-4.65	0.28	eQTL:
2	46718090	rs12986653	G	A	G	CTCF_binding_site	ATP6V1E2	12.8	0.54	1.12	3.4	0.66	0.62	0.41	0.67	17.02	3.59	15.53	eQTL:
2	46723219	rs7590802	C	A	A	enhancer	RP11-417F21.2	12.8	0.5	-1.61	3.63	-0.6	-0.54	-0.27	-0.64	0.09	-2.86	0.56	eQTL:
2	46641955	rs2881327	A	G	A	regulatory_region_variant	_	12.79	0.26	-0.22	5.54	0.3	0.3	0.37	0.3	0.45	-0.3	8.82	eQTL:
2	46670146	rs1530627	T	C	T	downstream_gene_variant	TMEM247	12.78	0.26	-0.97	5.38	-0.29	-0.25	-0.46	-0.22	4.38	0.18	2.52	eQTL:
2	46657089	rs7587138	G	A	G	upstream_gene_variant	TMEM247	12.77	0.28	-0.56	5.41	-0.3	-0.27	-0.4	-0.27	12.27	0.79	8.06	eQTL:
2	46720473	rs117677853	C	T	C	promoter_flanking_region	ATP6V1E2	12.76	0.54	1.17	3.29	0.67	0.66	0.7	0.7	5.05	1.81	8.62	eQTL:
2	46681907	rs11125077	A	G	A	intron_variant&non_coding_transcript_variant	TMEM247	12.75	0.23	-1.82	5.35	-0.27	-0.25	-0.45	-0.21	2.79	0.44	0.13	eQTL:
2	46717743	rs13030579	G	A	G	CTCF_binding_site	ATP6V1E2	12.73	0.53	1.14	3.39	0.66	0.62	0.41	0.67	0.89	-5.46	11.11	eQTL:
3	75437247	rs35757240	A	G	G	intron_variant&non_coding_transcript_variant	RP11-803B1.2	12.73	0.57	-0.57	3.37	-0.45	-0.42	-0.65	-0.57	0.97	-	0.13	eQTL:
2	46734652	rs13025211	A	G	A	downstream_gene_variant	ATP6V1E2	12.72	0.51	0.71	4.03	0.64	0.62	0.4	0.5	1.4	-3.49	1.69	eQTL:
2	46737464	rs62134698	G	C	G	downstream_gene_variant	ATP6V1E2	12.72	0.52	0.65	4.02	0.64	0.62	0.4	0.55	1.21	0.51	1.26	eQTL:
2	46720802	rs117446572	G	A	G	promoter_flanking_region	ATP6V1E2	12.72	0.53	1.17	3.28	0.67	0.66	0.7	0.7	5.84	-0.25	13.57	eQTL:
12	129084774	rs7486929	A	G	G	intron_variant	TMEM132C	12.71	0.29	-1.08	3.38	-0.29	-0.33	-0.38	-0.32	0.07	-	0.01	eQTL:
2	46720010	rs75483237	T	G	T	promoter_flanking_region	ATP6V1E2	12.63	0.53	1.19	3.28	0.67	0.66	0.68	0.69	6.24	1.13	6.77	eQTL:
2	46592807	rs61151542	C	T	C	CTCF_binding_site	EPAS1	12.6	0.66	0.55	2.15	0.77	0.78	0.76	0.6	0.05	-6.94	0.42	eQTL:
1	231495255	rs1465740	T	A	A	promoter_flanking_region	SPRTN	12.58	0.28	-3.33	3.89	-0.36	-0.33	-0.41	-0.08	0.42	-2.69	9.84	eQTL:rs1465740;SPRTN;Esophagus_Muscularis
2	46645480	rs6726089	T	C	T	intergenic_variant	_	12.57	0.26	-0.29	5.46	-0.29	-0.31	-0.37	-0.36	2.04	-	0.04	eQTL:
2	46706512	rs3814048	C	G	C	intron_variant&non_coding_transcript_variant	TMEM247	12.56	0.29	-1.72	4.58	-0.31	-0.3	-0.46	-0.62	0.13	-7.77	1.59	eQTL:
2	46706618	rs3814047	C	G	C	intron_variant&non_coding_transcript_variant	TMEM247	12.54	0.28	-1.88	4.58	-0.31	-0.29	-0.46	-0.22	16.15	4.89	9.01	eQTL:
2	46706468	rs4953385	G	T	G	intron_variant&non_coding_transcript_variant	TMEM247	12.53	0.29	-1.75	4.58	-0.31	-0.3	-0.46	-0.22	1.45	-0.41	2.38	eQTL:rs4953385;TMEM247;Testis
1	231492271	rs2749718	A	G	G	downstream_gene_variant	SPRTN	12.5	0.28	-3.28	3.94	-0.36	-0.34	-0.43	-0.08	0.27	-	0.08	eQTL:
2	46728244	rs76806246	G	A	A	non_coding_transcript_exon_variant	RP11-417F21.2	12.47	0.47	-1.19	3.67	-0.56	-0.5	-0.03	-0.26	3.1	0.68	1.96	eQTL:
1	231492308	rs2749719	C	T	T	downstream_gene_variant	SPRTN	12.46	0.27	-3.43	3.9	-0.36	-0.33	-0.42	-0.07	1.56	-	0.29	eQTL:
2	46615955	rs56161503	G	A	G	promoter_flanking_region	EPAS1	12.45	0.58	0.94	2.56	0.68	0.67	0.27	0.71	0.06	-7.29	0.28	eQTL:
2	46706323	rs4953384	T	G	T	intron_variant&non_coding_transcript_variant	TMEM247	12.41	0.28	-1.82	4.57	-0.3	-0.29	-0.46	-0.61	1.27	-1.51	1.15	eQTL:
2	46579409	rs6756667	A	G	G	intron_variant	EPAS1	12.35	0.61	-0.79	2.2	-0.68	-0.74	-0.3	-0.6	4.12	-2.99	16.07	eQTL:
1	231492345	rs2749720	G	A	A	downstream_gene_variant	SPRTN	12.34	0.26	-3.52	3.9	-0.35	-0.32	-0.41	-0.06	0.9	-	0.48	eQTL:
1	231353462	rs6691392	A	G	A	intron_variant	TRIM67	12.34	0.37	-1.45	3.98	-0.47	-0.55	-0.71	-0.43	0.6	-2.63	0.51	eQTL:
3	195098812	rs75950026	G	A	A	intron_variant	ACAP2	12.34	0.31	-4.71	-2.77	-0.09	-0.07	-0.01	-0.08	0.09	-0.28	0.14	eQTL:
2	46654955	rs12994892	A	G	A	upstream_gene_variant	TMEM247	12.31	0.26	-0.4	5.36	-0.29	-0.29	-0.41	-0.55	3.33	-	0.06	eQTL:
2	46670941	rs1530628	T	C	T	downstream_gene_variant	TMEM247	12.26	0.26	0.26	5.37	0.29	0.25	0.48	0.25	1.81	0.29	3.19	eQTL:
2	46598025	rs141426873	C	G	C	intron_variant	EPAS1	12.23	0.66	0.43	1.63	0.77	0.78	0.78	0.78	4.05	1.74	4.74	eQTL:
2	46707886	rs12612916	G	A	G	stop_gained;benign	TMEM246	12.22	0.31	-1.3	4.3	-0.36	-0.39	-0.1	0	4.02	1.21	6.12	eQTL:
2	46672385	rs4953377	T	A	T	downstream_gene_variant	TMEM247	12.22	0.2	0.52	5.63	0.27	0.28	0.44	0.26	2.75	-0.62	2.02	eQTL:
2	46733738	rs117128262	T	C	T	CTCF_binding_site	ATP6V1E2	12.19	0.52	0.85	3.37	0.65	0.66	0.68	0.68	15.53	2.05	8.96	eQTL:
2	46732521	rs74929470	T	C	T	CTCF_binding_site	RP11-417F21.2	12.19	0.52	0.8	3.38	0.66	0.66	0.68	0.68	2.11	-1.16	8.22	eQTL:
2	46600661	rs58160876	A	C	A	intron_variant	EPAS1	12.17	0.65	0.44	1.84	0.77	0.78	0.78	0.68	2.73	-4.19	2.75	eQTL:
2	46669702	rs2053765	T	C	T	downstream_gene_variant	TMEM247	12.17	0.26	-0.56	5.19	-0.29	-0.25	-0.46	-0.22	6.02	-0.22	7.03	eQTL:
1	231493359	rs2247132	G	A	A	CTCF_binding_site	SPRTN	12.16	0.24	-3.76	3.89	-0.34	-0.31	-0.4	-0.05	0.6	-5.26	7.33	eQTL:
1	231487017	rs2474634	T	C	C	intron_variant	SPRTN	12.15	0.26	-2.93	4.06	-0.35	-0.32	-0.41	-0.18	10.14	-4.22	8.81	eQTL:
2	46623611	rs11693596	G	T	G	upstream_gene_variant	AC016912.3	12.15	0.51	-1.37	3	-0.6	-0.63	-0.26	-0.68	1.08	-	0.01	eQTL:
2	46580474	rs1562453	T	C	C	CTCF_binding_site	EPAS1	12.13	0.6	-0.78	2.11	-0.66	-0.73	-0.3	-0.42	9.89	3.15	7.62	eQTL:
2	46733390	rs13005507	C	G	C	enhancer	RP11-417F21.2	12.12	0.52	0.6	3.38	0.65	0.63	0.4	0.55	4.3	1.44	6.17	eQTL:
2	46660407	rs7598507	C	A	C	promoter_flanking_region	TMEM247	12.11	0.27	-0.37	5.14	-0.29	-0.27	-0.45	-0.27	0.17	-3.93	0.1	eQTL:
2	46657659	rs34186951	A	G	A	intron_variant&non_coding_transcript_variant	TMEM247	12.1	0.26	-0.48	5.21	-0.29	-0.27	-0.48	-0.5	10.18	0.43	4.1	eQTL:
2	46577212	rs6544887	T	C	C	intron_variant	EPAS1	12.09	0.61	-0.5	2.04	-0.68	-0.73	-0.29	-0.54	0.19	-6.23	6.43	eQTL:
2	46579273	rs4953357	A	G	A	intron_variant	EPAS1	12.08	0.64	0.03	2.19	0.7	0.69	0.63	0.68	6.46	-2.17	16.3	eQTL:
2	46706015	rs13033917	G	A	G	intron_variant&non_coding_transcript_variant	TMEM247	12.07	0.26	-1.74	4.57	-0.29	-0.24	-0.46	-0.61	0.55	-2.08	1.02	eQTL:
1	231351737	rs79472122	C	G	C	intron_variant	TRIM67	12.06	0.36	1.26	3.86	0.49	0.52	0.66	0.68	1.33	-0.95	14.35	eQTL:
2	46704362	rs76615655	G	C	G	intron_variant&non_coding_transcript_variant	TMEM247	12.06	0.27	1.41	4.6	0.31	0.28	0.8	0.63	0.48	-0.3	0.32	eQTL:
2	46660317	rs7598584	G	C	G	promoter_flanking_region	TMEM247	12.06	0.26	-0.39	5.14	-0.29	-0.27	-0.45	-0.27	0.25	-3.67	1.44	eQTL:
2	46577265	rs6544888	A	C	C	intron_variant	EPAS1	12.05	0.61	-0.59	2.03	-0.67	-0.73	-0.28	-0.5	8.21	-4.21	11.54	eQTL:
1	231491968	rs2474635	G	A	A	downstream_gene_variant	SPRTN	12.04	0.25	-3.15	3.95	-0.34	-0.32	-0.41	-0.05	0.16	-0.8	0.04	eQTL:
2	46660306	rs7571742	A	G	A	promoter_flanking_region	TMEM247	12.03	0.26	-0.4	5.14	-0.29	-0.27	-0.45	-0.27	7.15	1.29	5.96	eQTL:
2	148573578	rs147962039	T	A	A	intergenic_variant	_	12.02	0.52	1.66	2.32	-0.64	-0.65	-0.69	-0.56	1.26	0.05	0.37	eQTL:
2	46705665	rs13032473	A	G	A	intron_variant&non_coding_transcript_variant	TMEM247	12.01	0.25	-1.76	4.57	0.28	0.24	0.3	0.22	4.22	1.69	4.28	eQTL:
2	46732044	rs80205233	C	T	C	promoter_flanking_region	RP11-417F21.2	12.01	0.5	0.89	3.36	0.64	0.64	0.67	0.56	3.07	1.21	4.57	eQTL:
1	231498460	rs1076804	T	C	C	downstream_gene_variant	EGLN1	12	0.24	-3.62	3.87	-0.34	-0.32	-0.4	-0.05	0.01	-6.1	0.08	eQTL:
1	231497393	rs2246645	T	G	G	downstream_gene_variant	EGLN1	12	0.24	-3.52	3.86	-0.34	-0.32	-0.4	-0.05	0.2	0.11	0.31	eQTL:
1	231498766	rs910823	G	T	T	downstream_gene_variant	EGLN1	11.99	0.25	-3.42	3.86	-0.34	-0.32	-0.4	-0.05	1.47	-1.46	2.78	eQTL:
2	46658067	rs1530625	C	T	C	intron_variant&non_coding_transcript_variant	TMEM247	11.99	0.25	-0.51	5.2	-0.28	-0.27	-0.45	-0.51	0.39	-1.18	0.22	eQTL:
2	46738390	rs77117514	C	A	C	enhancer	ATP6V1E2	11.99	0.53	0.68	3.01	0.67	0.67	0.69	0.69	3.46	0.1	4	eQTL:
2	46610479	rs7589861	A	G	A	intron_variant	EPAS1	11.99	0.55	-1.25	1.86	-0.63	-0.64	-0.74	-0.13	1.19	-2.11	0.21	eQTL:
1	231537220	rs2244992	T	C	C	intron_variant	EGLN1	11.98	0.29	-2.38	3.7	-0.36	-0.35	-0.44	-0.09	4.22	-0.8	2.1	eQTL:
4	104444818	rs545979747	T	C	C	intergenic_variant	_	11.98	0.34	-1.88	-3.57	-0.13	-0.12	-0.19	-0.12	0.11	-	0.01	eQTL:
2	46702520	rs6728611	A	G	A	intron_variant&non_coding_transcript_variant	TMEM247	11.97	0.24	-2	4.59	-0.28	-0.23	-0.46	-0.22	4	-	0.04	eQTL:
2	46660452	rs7598712	G	T	G	promoter_flanking_region	TMEM247	11.96	0.26	-0.47	5.13	-0.28	-0.27	-0.47	-0.26	1.67	0.23	0.28	eQTL:
2	46702760	rs6728847	A	G	A	intron_variant&non_coding_transcript_variant	TMEM247	11.96	0.24	-2.09	4.61	-0.27	-0.23	-0.46	-0.22	3.37	-	0.04	eQTL:
1	231494607	rs2808577	T	C	C	promoter_flanking_region	SPRTN	11.95	0.27	2.66	3.86	0.35	0.34	0.42	0.06	2.89	0.33	0.27	eQTL:
2	46663172	rs7556828	G	A	G	promoter_flanking_region	TMEM247	11.95	0.27	-0.07	5.11	0.29	0.27	0.47	0.61	0.86	-3.59	8.35	eQTL:
2	46575388	rs4953354	A	G	A	intron_variant	EPAS1	11.95	0.63	-0.36	1.8	0.7	0.68	0.64	0.6	3.99	-2.51	6.38	eQTL:
2	46621708	rs35193335	C	G	C	upstream_gene_variant	AC016912.3	11.95	0.52	-1.32	2.73	-0.61	-0.64	-0.15	-0.6	0.52	-3.04	0.32	eQTL:
2	46702208	rs7565850	T	G	T	intron_variant&non_coding_transcript_variant	TMEM247	11.94	0.24	-2.02	4.59	-0.28	-0.23	-0.46	-0.61	1.48	-	0.02	eQTL:
1	231491712	rs2790897	C	A	A	downstream_gene_variant	SPRTN	11.93	0.24	-3.13	3.97	-0.34	-0.31	-0.4	-0.05	0.58	-1.94	2.13	eQTL:
2	46630395	rs55826825	C	G	C	intergenic_variant	_	11.93	0.52	0.55	3.32	0.61	0.64	0.24	0.66	0.07	-0.88	0.19	eQTL:
2	46581643	rs4953359	C	T	T	intron_variant	EPAS1	11.93	0.61	0.18	2.11	0.68	0.73	0.3	0.51	1.14	0.12	0.04	eQTL:
2	46692432	rs3863000	T	C	T	intron_variant&non_coding_transcript_variant	TMEM247	11.92	0.24	-1.44	4.82	-0.26	-0.23	-0.47	-0.22	0.27	-7.7	0.12	eQTL:
2	46669735	rs4366955	G	A	G	downstream_gene_variant	TMEM247	11.92	0.26	-0.03	5.18	0.29	0.25	0.46	0.24	0.26	-4.38	0.22	eQTL:
1	231495316	rs999010	A	G	G	promoter_flanking_region	SPRTN	11.91	0.24	-3.45	3.87	-0.33	-0.33	-0.4	0	9.53	-0.45	8.02	eQTL:
2	46581732	rs7586141	C	G	G	intron_variant	EPAS1	11.91	0.61	0.21	2.11	0.68	0.73	0.3	0.51	0.93	-0.61	1.73	eQTL:
2	46592006	rs3768729	T	C	C	CTCF_binding_site	EPAS1	11.91	0.57	-0.54	2.35	-0.6	-0.64	-0.17	-0.4	4.74	-1.37	10.01	eQTL:
1	231493687	rs2247124	A	G	G	CTCF_binding_site	SPRTN	11.9	0.23	-3.73	3.85	-0.33	-0.32	-0.39	-0.06	0.72	-5.71	12.89	eQTL:rs2247124;GNPAT;Brain_Caudate_basal_ganglia
1	231537303	rs2808602	A	G	G	intron_variant	EGLN1	11.9	0.28	-2.45	3.71	-0.36	-0.35	-0.44	-0.08	6.07	1.69	3.66	eQTL:
1	231478489	rs2355872	A	T	T	intron_variant	SPRTN	11.9	0.27	-1.6	4.36	-0.35	-0.33	-0.41	-0.32	0.01	-0.45	0	eQTL:
2	46567916	rs115321619	G	A	G	intron_variant	EPAS1	11.9	0.66	-0.36	1.34	0.77	0.78	0.77	0.57	2.1	0.72	6.87	eQTL:
2	46569770	rs73926265	G	A	G	intron_variant	EPAS1	11.9	0.66	-0.36	1.39	0.77	0.78	0.78	0.7	4.36	-1.1	9.48	eQTL:
2	46703902	rs4456747	A	C	A	intron_variant&non_coding_transcript_variant	TMEM247	11.9	0.24	-2	4.6	-0.27	-0.23	-0.46	-0.22	1.6	-	0.01	eQTL:
1	231535584	rs2486729	C	T	T	intron_variant	EGLN1	11.89	0.27	-2.64	3.73	-0.35	-0.34	-0.43	-0.08	3.26	0.5	4.08	eQTL:
1	231537127	rs2244994	C	G	G	intron_variant	EGLN1	11.89	0.28	-2.46	3.71	-0.36	-0.35	-0.43	-0.08	2.58	-3.04	0.48	eQTL:
2	46571017	rs149306391	C	G	C	promoter_flanking_region	EPAS1	11.89	0.66	-0.52	1.13	0.77	0.78	0.78	0.78	0.11	-6.98	3.82	eQTL:
2	46571435	rs374487821	G	C	G	promoter_flanking_region	EPAS1	11.89	0.66	-0.56	1.05	0.77	0.78	0.78	0.78	4.02	0.45	7	eQTL:
2	46630374	rs55864213	T	C	T	intergenic_variant	_	11.88	0.45	-0.99	3.31	-0.5	-0.55	-0.24	-0.35	1.24	-0.21	0.46	eQTL:
2	46599030	rs7565341	A	G	A	intron_variant	EPAS1	11.88	0.58	-0.81	1.92	-0.64	-0.62	-0.19	-0.13	4.02	-0.77	9.8	eQTL:
2	46630434	rs56140012	C	T	C	intergenic_variant	_	11.87	0.44	-1	3.33	-0.5	-0.55	-0.23	-0.39	1.29	0.68	1.45	eQTL:
2	46587097	rs7583554	T	C	C	intron_variant	EPAS1	11.86	0.59	-0.54	2.11	-0.62	-0.63	-0.19	-0.34	3.51	1.09	4.03	eQTL:
1	231536625	rs2790875	A	G	G	intron_variant	EGLN1	11.85	0.27	-2.69	3.71	-0.35	-0.34	-0.43	-0.07	0.03	-1.21	0	eQTL:
2	46567227	rs4035887	A	G	G	CTCF_binding_site	EPAS1	11.85	0.62	-0.25	1.8	0.72	0.75	0.23	0.68	8.81	1.27	16.73	eQTL:
2	46577299	rs6544889	G	A	A	intron_variant	EPAS1	11.85	0.61	-0.07	2.03	0.68	0.73	0.29	0.66	2.17	-2.77	11.54	eQTL:
1	231486989	rs2474633	A	C	C	intron_variant	SPRTN	11.84	0.28	1.68	4.07	0.36	0.33	0.43	0.33	1.6	-1.23	7.03	eQTL:rs2474633;SPRTN;Thyroid
1	231535427	rs2790877	A	G	G	intron_variant	EGLN1	11.84	0.27	-2.64	3.73	-0.35	-0.34	-0.43	-0.07	4.62	0	3.03	eQTL:
2	46568680	rs73926263	A	G	A	intron_variant	EPAS1	11.84	0.66	-0.36	1.33	0.77	0.78	0.78	0.71	0.08	-6.9	9.44	eQTL:
2	46584573	rs10176396	C	T	T	promoter_flanking_region	EPAS1	11.82	0.57	-0.6	2.2	-0.6	-0.62	-0.18	-0.31	3.13	-1.26	6.54	eQTL:
1	231537452	rs2244986	C	T	T	intron_variant	EGLN1	11.81	0.28	-2.44	3.71	-0.35	-0.34	-0.43	-0.08	3.06	-1.92	1.9	eQTL:
1	231492403	rs2749721	G	C	C	downstream_gene_variant	SPRTN	11.8	0.26	2.46	3.89	0.35	0.32	0.41	0.31	0.97	-	0.02	eQTL:
2	46569017	rs73926264	A	G	A	intron_variant	EPAS1	11.8	0.65	-0.34	1.35	0.77	0.78	0.78	0.71	0.58	-3.66	3.44	eQTL:
2	46660445	rs7559484	T	C	T	promoter_flanking_region	TMEM247	11.78	0.26	-0.11	5.13	0.28	0.27	0.45	0.26	3.81	0.23	1.78	eQTL:
2	46568084	rs150049928	C	T	C	intron_variant	EPAS1	11.77	0.65	-0.33	1.35	0.77	0.77	0.77	0.75	1.66	0.24	6.06	eQTL:
1	231502310	rs1435166	T	C	C	intron_variant	EGLN1	11.76	0.24	-3.03	3.89	-0.33	-0.33	-0.4	-0.01	11.91	1.34	6.57	eQTL:
2	46630568	rs56058321	G	A	G	intergenic_variant	_	11.75	0.43	-0.74	3.45	-0.49	-0.54	-0.23	-0.3	1.57	0.79	2.35	eQTL:
2	46570342	rs55981512	G	A	G	intron_variant	EPAS1	11.75	0.65	-0.33	1.39	0.76	0.77	0.77	0.74	0.12	-3.42	7.51	eQTL:
2	46655260	rs11125074	G	A	G	upstream_gene_variant	TMEM247	11.75	0.24	0.04	5.33	0.28	0.28	0.4	0.62	10.43	0.59	6.88	eQTL:
2	46710535	rs13017856	A	G	A	intron_variant&non_coding_transcript_variant	TMEM247	11.75	0.27	-1.34	4.28	-0.3	-0.25	-0.47	-0.32	10.31	0.86	5.89	eQTL:
1	231504311	rs2066140	G	C	C	intron_variant	EGLN1	11.74	0.24	-3.1	3.86	-0.34	-0.32	-0.4	-0.05	2.15	2.06	4.99	eQTL:
1	231523129	rs2790888	G	A	A	intron_variant	EGLN1	11.74	0.27	-2.95	3.41	-0.36	-0.34	-0.42	-0.07	0.12	-	2.82	eQTL:
2	46589295	rs6755594	A	G	G	promoter_flanking_region	EPAS1	11.74	0.57	-0.51	2.1	-0.6	-0.63	-0.19	-0.19	0.37	-3.93	1.04	eQTL:
2	46635648	rs13011481	T	C	T	promoter_flanking_region	_	11.74	0.51	-0.2	3.5	0.62	0.65	0.19	0.71	4.05	1.24	3.44	eQTL:
1	231541917	rs2355867	A	C	C	promoter	EGLN1	11.74	0.34	-1.29	3.78	-0.4	-0.36	-0.56	-0.24	11.37	0.05	0.05	eQTL:
2	46614202	rs1868092	G	A	G	promoter_flanking_region	EPAS1	11.73	0.58	0.67	1.78	0.69	0.68	0.27	0.6	3.87	-1.57	7.24	eQTL:
2	46630861	rs62138871	T	A	T	intergenic_variant	_	11.73	0.5	0.32	3.46	0.6	0.63	0.23	0.7	2.62	-1.92	1.76	eQTL:rs62138871;EPAS1;Whole_Blood
2	46614235	rs1868093	G	A	G	promoter_flanking_region	EPAS1	11.72	0.58	0.67	1.78	0.69	0.68	0.27	0.71	1.64	-0.18	7.06	eQTL:
3	194175383	rs11714317	T	C	C	intron_variant	ATP13A3	11.72	0.1	-1.94	-5.77	0.22	0.24	0.12	0.29	0.39	-1.14	0.2	eQTL:
1	231526238	rs2808595	G	A	A	intron_variant	EGLN1	11.71	0.25	-3.15	3.65	-0.35	-0.32	-0.41	-0.05	2.71	-0.52	13.73	eQTL:
2	46614463	rs1868094	C	T	C	promoter_flanking_region	EPAS1	11.71	0.58	0.68	1.77	0.69	0.68	0.27	0.71	0.02	-6.04	2.88	eQTL:
2	46628545	rs7605241	T	C	T	intergenic_variant	_	11.71	0.43	-0.97	3.23	-0.49	-0.54	-0.25	-0.3	3.52	0.9	1.17	eQTL:
2	46628633	rs7591548	G	C	G	intergenic_variant	_	11.71	0.51	0.62	3.23	0.6	0.63	0.23	0.72	3.02	-0.23	1.57	eQTL:
1	231486647	rs2250704	A	G	G	intron_variant	SPRTN	11.7	0.24	-2.4	4.15	-0.34	-0.31	-0.4	-0.17	0.07	-6.98	0.97	eQTL:
2	46576488	rs17035010	C	T	T	intron_variant	EPAS1	11.7	0.57	-0.55	2.1	0.59	0.61	0.11	0.34	2.45	-6.39	10.58	eQTL:
1	231525566	rs2749703	C	T	T	intron_variant	EGLN1	11.69	0.25	-3.16	3.65	-0.34	-0.32	-0.41	-0.05	0.87	-0.73	5.89	eQTL:
1	231537988	rs2790874	A	G	G	intron_variant	EGLN1	11.69	0.29	-1.99	3.71	-0.36	-0.35	-0.44	-0.08	0.9	-0.98	0.58	eQTL:
1	231525599	rs2474627	C	G	G	intron_variant	EGLN1	11.68	0.25	-3.15	3.65	-0.34	-0.32	-0.41	-0.05	5.93	0.49	7.63	eQTL:
1	231526696	rs2749705	C	T	T	intron_variant	EGLN1	11.68	0.25	-3	3.62	-0.35	-0.33	-0.41	-0.06	1.11	-1.37	11.05	eQTL:
1	231537921	rs2749713	T	C	C	intron_variant	EGLN1	11.67	0.28	-2.03	3.74	-0.36	-0.35	-0.44	-0.08	4.26	0.38	2.24	eQTL:
1	231531932	rs2790884	A	G	G	intron_variant	EGLN1	11.67	0.26	-2.87	3.64	-0.35	-0.33	-0.41	-0.06	3.43	0.02	11.57	eQTL:
1	231530098	rs11582413	C	G	G	intron_variant	EGLN1	11.67	0.26	-2.81	3.61	-0.35	-0.33	-0.41	-0.06	2.64	0.42	6.05	eQTL:
2	46601112	rs59034065	G	A	G	intron_variant	EPAS1	11.67	0.6	0.17	1.84	0.67	0.68	0.3	0.68	3.62	0.1	4.71	eQTL:
2	46632083	rs9677412	C	T	C	intergenic_variant	_	11.67	0.44	-0.46	3.53	-0.49	-0.52	-0.26	-0.47	2.21	0.03	1.57	eQTL:
1	231537751	rs2749712	T	A	A	intron_variant	EGLN1	11.66	0.28	-2.24	3.7	-0.35	-0.34	-0.43	-0.08	8.97	-1.09	4.17	eQTL:
1	231488524	rs2437150	C	T	T	missense_variant;deleterious	SPRTN	11.66	0.23	-2.94	4.06	-0.32	-0.31	-0.39	-0.23	11.62	1.26	0.59	eQTL:rs2437150;SPRTN;Esophagus_Mucosa
2	46602722	rs7567582	T	C	T	intron_variant	EPAS1	11.66	0.6	0.24	1.82	0.67	0.64	0.3	0.76	2.39	-1.08	2.11	eQTL:
3	194175382	rs11711805	C	T	T	intron_variant	ATP13A3	11.66	0.1	-1.94	-5.77	0.22	0.25	0.12	0.33	0.28	-0.53	0.3	eQTL:monocyte_Pam3CSK4
1	231537738	rs2808603	T	C	C	intron_variant	EGLN1	11.65	0.28	-2.14	3.71	-0.35	-0.34	-0.43	-0.08	3.69	0.04	2.51	eQTL:
1	231537914	rs2739517	C	A	A	intron_variant	EGLN1	11.65	0.28	-2.04	3.73	-0.35	-0.35	-0.44	-0.08	0.09	-3.04	0.04	eQTL:
2	46589179	rs4953360	A	G	G	promoter_flanking_region	EPAS1	11.65	0.56	-0.52	2.1	-0.59	-0.63	-0.19	-0.29	2.55	-1.35	3.13	eQTL:
2	46635181	rs55736130	G	A	G	promoter_flanking_region	_	11.65	0.48	-0.18	3.54	0.59	0.63	0.23	0.71	2.06	1.19	4.47	eQTL:
2	46626828	rs11689989	G	A	G	intergenic_variant	_	11.64	0.43	-0.94	3.22	-0.49	-0.54	-0.23	-0.3	0.53	-	0.03	eQTL:
2	46624723	rs4450662	T	C	T	upstream_gene_variant	AC016912.3	11.64	0.43	-0.96	3.2	-0.48	-0.55	-0.19	-0.27	2.5	-	0.04	eQTL:
22	41622419	rs5758268	A	T	T	enhancer	L3MBTL2	11.64	0.27	-1.38	4.19	-0.28	-0.15	-0.23	-0.17	1.86	-1.44	2.19	eQTL:
1	231523210	rs2749701	A	T	T	intron_variant	EGLN1	11.63	0.26	-3.07	3.49	-0.35	-0.34	-0.4	-0.06	5.17	-	5.58	eQTL:
1	231523206	rs2739512	T	C	C	intron_variant	EGLN1	11.63	0.26	-3.07	3.49	-0.35	-0.34	-0.4	-0.06	0.55	-	1.64	eQTL:
1	231523198	rs2808590	C	T	T	intron_variant	EGLN1	11.63	0.26	-3.07	3.49	-0.35	-0.34	-0.4	-0.08	4.94	-	5.78	eQTL:rs2808590;SPRTN;Skin_Not_Sun_Exposed_Suprapubic
2	46625781	rs7606737	A	G	A	upstream_gene_variant	AC016912.3	11.63	0.43	-0.94	3.2	-0.48	-0.52	-0.17	-0.06	2.89	0.36	0.07	eQTL:
2	46581544	rs7599883	T	A	A	intron_variant	EPAS1	11.63	0.57	-0.32	2.12	-0.59	-0.62	-0.14	-0.24	13.24	-0.27	6.62	eQTL:
10	107920201	rs7099601	T	C	C	downstream_gene_variant	RP11-298H24.1	11.63	0.4	-5.04	-0.33	-0.13	-0.07	-0.17	-0.29	0.05	-2.29	0.01	eQTL:
2	46603165	rs7583088	A	G	A	intron_variant	EPAS1	11.62	0.6	0.2	1.82	0.66	0.65	0.3	0.76	0.91	-6.62	11.6	eQTL:
1	231531627	rs480902	T	C	C	intron_variant	EGLN1	11.61	0.25	-2.91	3.64	-0.35	-0.32	-0.52	-0.17	0.14	-3.09	17.41	eQTL:
1	231494338	rs2491402	T	C	C	promoter_flanking_region	SPRTN	11.6	0.25	2.53	3.87	0.34	0.33	0.41	0.3	3.38	0.98	13.9	eQTL:
2	31353649	rs71444481	T	C	C	intron_variant	GALNT14	11.6	0.61	-0.04	1.79	-0.3	-0.31	-0.24	-0.42	0.16	-2.4	4.02	eQTL:
2	46582891	rs6712143	A	G	G	intron_variant	EPAS1	11.6	0.55	-0.47	2.15	-0.58	-0.62	-0.14	-0.29	0.14	-1.51	0.05	eQTL:
2	46600894	rs12467821	T	C	T	intron_variant	EPAS1	11.59	0.6	0.21	1.85	0.66	0.67	0.29	0.7	4.14	0.12	3.29	eQTL:
2	46602678	rs7606559	C	A	C	intron_variant	EPAS1	11.59	0.6	0.27	1.83	0.66	0.64	0.3	0.75	3.52	-0.58	3.2	eQTL:
1	231486189	rs2572260	T	C	C	intron_variant	SPRTN	11.58	0.24	-2.1	4.17	-0.34	-0.31	-0.4	-0.23	3.75	0.81	4.38	eQTL:
1	231526000	rs2474628	C	T	T	intron_variant	EGLN1	11.57	0.24	-3.27	3.65	0.22	0.24	0.16	0.05	3.15	-0.82	13.61	eQTL:
2	46603260	rs11678465	C	T	C	intron_variant	EPAS1	11.57	0.6	0.17	1.7	0.66	0.66	0.3	0.76	0.51	-3.03	11.7	eQTL:
2	46582382	rs7589621	G	A	A	intron_variant	EPAS1	11.57	0.55	-0.49	2.15	-0.58	-0.62	-0.14	-0.25	0.01	-7.14	0.06	eQTL:
6	32630131	rs9274079	C	T	T	intron_variant	HLA-DQB1	11.56	0.32	-0.46	4.29	-0.11	0	-0.17	-0.18	14.82	1.68	10.7	eQTL:
1	231530187	rs11582428	C	T	T	intron_variant	EGLN1	11.55	0.25	-2.86	3.62	-0.35	-0.33	-0.41	-0.06	2.37	0.35	3.23	eQTL:
2	46601414	rs11681242	T	G	T	intron_variant	EPAS1	11.55	0.6	0.2	1.73	0.67	0.67	0.3	0.7	3.34	-3.62	2.02	eQTL:
1	231538393	rs2491413	C	T	T	intron_variant	EGLN1	11.54	0.27	-2.09	3.71	-0.35	-0.34	-0.43	-0.08	0.58	-0.47	0.21	eQTL:
2	46764070	rs191522186	C	T	C	upstream_gene_variant	RHOQ	11.54	0.52	0.93	2.51	0.66	0.67	0.68	0.68	2.22	0.16	1.23	eQTL:
2	46576573	rs17035013	T	C	C	intron_variant	EPAS1	11.53	0.57	0.04	2.1	-0.6	-0.61	-0.12	-0.46	0.51	-7.08	6.48	eQTL:
2	46624372	rs11686509	C	A	C	upstream_gene_variant	AC016912.3	11.53	0.51	0.59	3.04	0.6	0.63	0.2	0.64	6.16	0.36	2.01	eQTL:
2	46590384	rs1530632	G	C	C	promoter_flanking_region	EPAS1	11.52	0.55	-0.01	2.33	0.58	0.63	0.17	0.21	1.49	-2.56	6.06	eQTL:
2	46694024	rs1542271	A	G	A	intron_variant&non_coding_transcript_variant	TMEM247	11.52	0.22	-1.69	4.63	-0.26	-0.22	-0.46	-0.21	1.43	0.47	1.11	eQTL:
2	46623947	rs11693754	G	C	G	upstream_gene_variant	AC016912.3	11.52	0.51	0.58	3.02	0.6	0.63	0.26	0.71	1.36	0.23	1.31	eQTL:
22	41617897	rs5758265	G	A	A	intron_variant	L3MBTL2	11.52	0.27	-1.51	3.97	-0.28	-0.07	-0.23	-0.3	7.87	0.12	1.02	eQTL:
1	231498721	rs910822	G	A	A	downstream_gene_variant	EGLN1	11.51	0.25	2.21	3.86	0.35	0.33	0.41	0.06	1.69	-0.58	0.7	eQTL:
1	231535335	rs2474630	G	A	A	intron_variant	EGLN1	11.5	0.25	-2.62	3.63	-0.35	-0.32	-0.41	-0.05	0.89	-1.32	1.56	eQTL:
1	231538634	rs2749714	G	C	C	intron_variant	EGLN1	11.5	0.27	-2.08	3.71	-0.35	-0.34	-0.43	-0.07	5.99	1.76	4.43	eQTL:
1	231532153	rs2211176	C	T	T	intron_variant	EGLN1	11.49	0.25	-2.73	3.64	-0.35	-0.33	-0.41	-0.06	2.09	0.15	8.13	eQTL:
1	231531166	rs2883799	C	G	G	intron_variant	EGLN1	11.49	0.25	-2.85	3.63	-0.34	-0.32	-0.41	-0.05	8.55	0.12	14.11	eQTL:
1	231529610	rs2749708	G	A	A	intron_variant	EGLN1	11.49	0.25	-2.92	3.62	-0.34	-0.32	-0.4	-0.05	4.76	0.85	9.48	eQTL:
2	46603438	rs7583392	A	G	A	intron_variant	EPAS1	11.49	0.6	0.18	1.69	0.66	0.65	0.3	0.76	4.88	-4.33	1.89	eQTL:
2	46601496	rs11675441	C	T	C	intron_variant	EPAS1	11.49	0.59	0.22	1.72	0.66	0.67	0.3	0.7	4.95	-1.92	2.81	eQTL:
1	231527170	rs2749706	C	A	A	intron_variant	EGLN1	11.48	0.24	-3.01	3.63	-0.34	-0.32	-0.4	-0.05	0.9	-3.06	8.6	eQTL:
1	231529491	rs2790886	A	C	C	intron_variant	EGLN1	11.48	0.25	-2.94	3.62	-0.34	-0.32	-0.4	-0.05	2.26	-1.66	8.85	eQTL:
2	46617118	rs11689649	T	C	T	promoter_flanking_region	EPAS1	11.47	0.52	0.59	2.63	0.61	0.6	0.2	0.35	4.32	1.71	6.98	eQTL:
1	231497324	rs2486746	G	A	A	downstream_gene_variant	EGLN1	11.46	0.25	2.3	3.86	0.34	0.32	0.41	0.17	5.41	1.76	2.28	eQTL:
1	231530249	rs12747398	C	T	T	intron_variant	EGLN1	11.46	0.25	-2.9	3.62	-0.34	-0.32	-0.4	-0.05	0.48	-0.71	0.17	eQTL:
1	231527805	rs2248649	G	A	A	intron_variant	EGLN1	11.44	0.24	-3.05	3.62	-0.34	-0.32	-0.4	-0.05	0.73	-0.53	0.19	eQTL:
1	231508976	rs2790893	T	G	G	intron_variant	EGLN1	11.44	0.25	-2.88	3.5	-0.35	-0.33	-0.41	-0.06	1.99	-0.97	1.69	eQTL:
2	46604043	rs11678817	C	T	C	promoter_flanking_region	EPAS1	11.44	0.53	-1.28	1.52	-0.62	-0.65	-0.26	-0.7	3.01	0.87	2.88	eQTL:
2	46702598	rs6715279	T	C	T	intron_variant&non_coding_transcript_variant	TMEM247	11.44	0.25	1.09	4.59	0.28	0.24	0.46	0.22	11.78	-	4.88	eQTL:
1	231528638	rs2024879	A	G	G	CTCF_binding_site	EGLN1	11.43	0.24	-3.06	3.61	-0.34	-0.32	-0.4	-0.05	9.24	2.06	8.12	eQTL:
1	231524534	rs11122284	G	A	A	intron_variant	EGLN1	11.43	0.25	-3.2	3.45	-0.34	-0.32	-0.4	-0.06	4.64	0.16	5.27	eQTL:
1	231485763	rs2250749	C	G	G	intron_variant	SPRTN	11.43	0.23	-1.95	4.3	-0.33	-0.31	-0.39	-0.18	1.87	0.4	6.3	eQTL:
1	231524545	rs11122285	C	T	T	intron_variant	EGLN1	11.43	0.25	-3.2	3.45	-0.34	-0.32	-0.4	-0.06	0.31	-0.32	2.61	eQTL:
2	46576172	rs6715787	C	G	G	intron_variant	EPAS1	11.43	0.57	0.08	2.06	-0.59	-0.61	-0.12	-0.3	4.16	-0.85	9.68	eQTL:
22	41621714	rs2179744	G	A	A	intron_variant	L3MBTL2	11.43	0.28	-1.36	3.89	-0.29	-0.11	-0.23	-0.17	2.38	-1.51	9.55	eQTL:rs2179744;L3MBTL2;Esophagus_Muscularis
2	46618781	rs1530622	A	T	A	downstream_gene_variant	EPAS1	11.42	0.52	0.62	2.62	0.61	0.6	0.25	0.72	2.67	-1.26	5.97	eQTL:
1	231532725	rs2808598	C	T	T	intron_variant	EGLN1	11.41	0.25	-2.77	3.65	-0.34	-0.33	-0.41	-0.05	1.48	0.02	7.48	eQTL:
2	46616065	rs13424253	A	G	A	promoter_flanking_region	EPAS1	11.41	0.46	-1.04	2.68	-0.5	-0.5	-0.27	-0.07	2.57	-2.36	6.35	eQTL:
2	46702823	rs12619420	A	T	A	intron_variant&non_coding_transcript_variant	TMEM247	11.41	0.24	1.18	4.62	0.28	0.23	0.46	0.22	9.65	-	2.95	eQTL:
6	32660784	rs9275243	C	G	C	intergenic_variant	_	11.41	0.28	0.66	4.46	0.33	0.25	0.33	0.41	8.66	0.17	1.21	eQTL:
1	231524503	rs11122283	C	T	T	intron_variant	EGLN1	11.4	0.24	-3.32	3.45	-0.34	-0.32	-0.4	-0.05	3.49	0.16	3.65	eQTL:
1	231344283	rs111752818	G	C	G	intron_variant	TRIM67	11.4	0.37	-1.02	3.37	-0.48	-0.56	-0.71	-0.48	0.37	-0.45	0.03	eQTL:
2	46597870	rs11675232	T	C	T	intron_variant	EPAS1	11.4	0.59	0.13	1.67	0.65	0.68	0.29	0.7	2.44	-4.42	2.23	eQTL:
1	231533027	rs1416916	A	G	G	intron_variant	EGLN1	11.39	0.25	-2.76	3.64	-0.34	-0.32	-0.4	-0.05	0.33	-3.89	0.55	eQTL:
1	231524659	rs11804336	C	T	T	intron_variant	EGLN1	11.39	0.24	-3.2	3.45	-0.34	-0.32	-0.4	-0.05	6.43	0.16	8.13	eQTL:
1	231725964	rs6656871	G	A	G	downstream_gene_variant	LINC00582	11.39	0.27	-1.16	4.2	-0.39	-0.39	-0.69	-0.56	1.76	0.68	0.48	eQTL:
2	46617182	rs11689694	T	C	T	promoter_flanking_region	EPAS1	11.39	0.52	0.63	2.63	0.61	0.59	0.2	0.34	1.83	0.01	6.32	eQTL:
2	46583593	rs2278753	G	A	A	intron_variant	EPAS1	11.39	0.55	-0.02	2.2	0.58	0.62	0.19	0.4	0.18	-8.15	3.67	eQTL:
2	46604593	rs7594278	G	T	G	CTCF_binding_site	EPAS1	11.38	0.53	-1.24	1.52	-0.62	-0.65	-0.26	-0.7	0.23	-2.9	13.25	eQTL:
1	231528112	rs2998427	A	G	G	intron_variant	EGLN1	11.37	0.24	-2.89	3.62	-0.34	-0.32	-0.4	-0.05	8.25	2.48	8.89	eQTL:
1	231532783	rs2790882	C	T	T	intron_variant	EGLN1	11.37	0.24	-2.78	3.65	-0.34	-0.32	-0.4	-0.05	3.75	0.73	6.55	eQTL:
1	231531465	rs2486733	C	T	T	intron_variant	EGLN1	11.37	0.24	-3.01	3.62	-0.34	-0.32	-0.4	-0.05	0.22	-5.15	18.33	eQTL:
1	231524487	rs11122282	G	A	A	intron_variant	EGLN1	11.37	0.24	-3.23	3.45	-0.34	-0.32	-0.4	-0.05	0.55	-0.32	1.75	eQTL:
11	26337237	rs201674933	T	C	C	intron_variant	ANO3	11.37	0.43	-2.33	1.57	-0.13	-0.12	-0.26	-0.05	3.79	0.13	0.86	eQTL:
1	231499236	rs2009873	C	T	T	downstream_gene_variant	EGLN1	11.36	0.25	2.16	3.86	0.34	0.32	0.41	0.05	0.27	-6.93	1.56	eQTL:
1	231344589	rs75728373	C	T	C	intron_variant	TRIM67	11.36	0.37	1.04	3.34	0.5	0.52	0.66	0.61	3.09	1.82	5.01	eQTL:
1	231498773	rs910824	C	G	G	downstream_gene_variant	EGLN1	11.36	0.25	2.2	3.86	0.34	0.32	0.4	0.05	0.51	-1.63	0.5	eQTL:
2	46596433	rs1374749	G	A	A	promoter_flanking_region	EPAS1	11.36	0.59	0.02	1.69	0.64	0.66	0.24	0.31	0.46	-2.66	0.26	eQTL:
2	46704495	rs13025174	A	G	A	intron_variant&non_coding_transcript_variant	TMEM247	11.36	0.25	1.02	4.59	0.28	0.23	0.46	0.22	0.17	-0.3	0.28	eQTL:
2	46622473	rs58481769	C	T	C	promoter_flanking_region	AC016912.3	11.36	0.52	0.51	2.76	0.61	0.64	0.21	0.72	6.5	1.99	14.88	eQTL:
6	4245669	rs111653673	T	C	C	intergenic_variant	_	11.36	0.4	1.98	2.23	0.12	0.13	0.25	0.33	1.92	-	0.2	eQTL:
1	231489353	rs2749717	G	T	T	downstream_gene_variant	SPRTN	11.35	0.25	1.87	4.06	0.34	0.31	0.4	0.31	5.66	-1.39	5.09	eQTL:
1	231534987	rs2486730	T	G	G	intron_variant	EGLN1	11.35	0.25	-2.68	3.64	-0.34	-0.32	-0.4	-0.05	2.57	-0.62	11.03	eQTL:
2	61331376	rs1627608	C	T	T	intron_variant	KIAA1841	11.34	0.25	-1.2	4.35	-0.31	-0.26	-0.36	-0.07	0.01	-1.17	0.01	eQTL:Testis;musle
2	73347546	rs7422847	A	T	T	intron_variant&non_coding_transcript_variant	RAB11FIP5	11.33	0.29	0.56	4.29	-0.13	-0.18	-0.15	-0.05	0.83	-	0.49	eQTL:
2	73347544	rs7421157	T	A	A	intron_variant&non_coding_transcript_variant	RAB11FIP5	11.33	0.29	0.56	4.29	-0.13	-0.18	-0.15	-0.05	0.85	-	0.93	eQTL:
2	46710745	rs7588938	A	G	A	intron_variant&non_coding_transcript_variant	TMEM247	11.33	0.25	-1.25	4.29	-0.28	-0.24	-0.47	-0.31	4.07	-0.06	3.12	eQTL:
1	231477470	rs4486439	C	T	T	intron_variant	SPRTN	11.32	0.23	-1.56	4.37	-0.33	-0.31	-0.38	-0.13	0.06	-0.37	0.06	eQTL:
1	231534181	rs2790881	A	G	G	intron_variant	EGLN1	11.31	0.24	-2.75	3.64	-0.34	-0.32	-0.4	-0.05	3.59	-0.47	2.27	eQTL:
1	231526490	rs2739511	G	C	C	intron_variant	EGLN1	11.31	0.23	-3.08	3.65	-0.33	-0.32	-0.39	-0.05	0.98	-1.33	12.27	eQTL:
2	46622245	rs11675328	T	C	T	promoter_flanking_region	AC016912.3	11.31	0.51	0.54	2.75	0.61	0.64	0.26	0.72	4.89	0.8	15.62	eQTL:
1	231509259	rs2808580	A	G	G	intron_variant	EGLN1	11.3	0.25	-2.79	3.48	-0.34	-0.32	-0.41	-0.05	0.4	-3.4	0.24	eQTL:
2	46629693	rs1900592	C	G	C	intergenic_variant	_	11.3	0.43	0.29	3.27	0.49	0.55	0.23	0.48	5.03	-0.14	2.47	eQTL:
11	87411288	rs4277137	C	T	C	intergenic_variant	_	11.3	0.43	-2.57	1.23	-0.13	-0.05	-0.06	-0.45	0.76	-	0.74	eQTL:
1	231536033	rs2790876	C	T	T	intron_variant	EGLN1	11.29	0.27	1.63	3.71	0.35	0.34	0.43	0.08	1.03	-1.17	0.11	eQTL:
1	231490105	rs2437149	C	T	T	promoter_flanking_region	SPRTN	11.29	0.24	1.89	4.06	0.34	0.31	0.4	0.3	0.29	-3.72	7.98	eQTL:
1	231534723	rs2808600	T	C	C	intron_variant	EGLN1	11.29	0.24	-2.72	3.64	-0.34	-0.32	-0.4	-0.05	1.81	-0.9	11.02	eQTL:
2	46622081	rs11691694	G	C	G	promoter_flanking_region	AC016912.3	11.29	0.51	0.57	2.73	0.6	0.64	0.26	0.71	0.92	-3.21	12.99	eQTL:
2	46629712	rs1900593	T	C	T	intergenic_variant	_	11.29	0.43	0.29	3.27	0.49	0.55	0.17	0.3	2.43	-0.63	1.54	eQTL:
2	46597827	rs10178633	A	G	A	intron_variant	EPAS1	11.29	0.57	0.12	1.68	0.63	0.66	0.26	0.58	0.44	-4.01	0.23	eQTL:
2	46709607	rs2121697	A	C	A	promoter_flanking_region	TMEM247	11.29	0.25	-1.33	4.26	-0.28	-0.24	-0.47	-0.23	3.48	-0.08	4.5	eQTL:
2	46714974	rs7557998	C	A	C	promoter_flanking_region	TMEM247	11.29	0.29	-1.33	3.72	-0.31	-0.24	-0.53	-0.25	1.14	-2.73	9.41	eQTL:
2	46702078	rs6544894	T	C	T	intron_variant&non_coding_transcript_variant	TMEM247	11.28	0.23	1.19	4.59	0.27	0.23	0.46	0.6	3.67	-	0.64	eQTL:
2	61330217	rs1729672	A	G	G	intron_variant	KIAA1841	11.28	0.3	-0.69	4.04	-0.25	-0.23	-0.21	-0.05	14.16	1.61	6.26	eQTL:
2	46633930	rs1109286	G	A	G	enhancer	_	11.28	0.47	-0.05	3.23	0.58	0.63	0.21	0.7	1.43	-2.67	1.06	eQTL:
1	231540187	rs2808605	A	C	C	intron_variant	EGLN1	11.27	0.27	-1.69	3.72	-0.35	-0.34	-0.43	-0.07	8.32	1.56	4.92	eQTL:
2	47043417	rs11683874	G	A	A	upstream_gene_variant	LINC01118	11.27	0.22	-2.26	4.15	-0.3	-0.45	-0.24	-0.37	0.17	-3.13	2.62	eQTL:
2	46627353	rs12991568	T	C	T	intergenic_variant	_	11.27	0.44	0.26	3.21	0.5	0.55	0.17	0.36	10.7	0.58	3.97	eQTL:
11	87411303	rs4415792	A	G	A	intergenic_variant	_	11.27	0.42	2.65	1.23	0.13	0.05	0.06	0.44	1.66	-	0.9	eQTL:
1	231485958	rs2250734	G	A	A	intron_variant	SPRTN	11.26	0.23	-2	4.17	-0.32	-0.31	-0.39	-0.18	0.35	-3.04	0.68	eQTL:
1	231476789	rs11122273	A	G	G	intron_variant	SPRTN	11.25	0.23	-1.42	4.39	-0.33	-0.32	-0.39	-0.12	7.89	2	7.24	eQTL:
2	46713321	rs4953389	T	C	T	downstream_gene_variant	TMEM247	11.25	0.28	-1.43	3.74	-0.3	-0.24	-0.51	-0.24	3.9	-1.09	3.27	eQTL:
2	46626352	rs10865214	T	C	T	intergenic_variant	_	11.24	0.44	0.28	3.2	0.49	0.54	0.22	0.23	1.64	-	4.81	eQTL:
2	61307218	rs1177297	G	C	C	intron_variant	KIAA1841	11.24	0.23	-1.46	4.38	-0.31	-0.27	-0.34	-0.67	7.28	0.15	2.48	eQTL:testis,	lung,	Artery-Aorta,	Muscle-Skeletal,	Heart-Atrial	Appendage
1	231535883	rs2486728	T	G	G	intron_variant	EGLN1	11.22	0.27	1.64	3.71	0.35	0.34	0.43	0.07	4.94	1.08	2.51	eQTL:
1	231535880	rs2491412	A	T	T	intron_variant	EGLN1	11.22	0.27	1.64	3.71	0.35	0.34	0.43	0.32	4.31	0.87	2.01	eQTL:
2	46710405	rs7562332	G	A	G	intron_variant&non_coding_transcript_variant	TMEM247	11.22	0.25	-1.32	4.27	-0.28	-0.24	-0.47	-0.31	1.21	-3.29	2.22	eQTL:
1	231536571	rs2808601	A	G	G	intron_variant	EGLN1	11.21	0.27	1.65	3.71	0.35	0.34	0.43	0.32	5.4	0.9	1.39	eQTL:
2	46608333	rs35145595	C	A	C	enhancer	EPAS1	11.21	0.5	-1.44	1.78	-0.59	-0.6	-0.18	-0.3	7.19	-0.4	9.5	eQTL:
1	231388234	rs75356281	C	T	C	CTCF_binding_site	GNPAT	11.2	0.39	0.52	3.39	0.51	0.5	0.67	0.71	0.05	-3.08	0.17	eQTL:
1	231526718	rs2739510	T	C	C	intron_variant	EGLN1	11.2	0.26	1.95	3.62	0.35	0.33	0.41	0.07	3.13	-0.86	10.45	eQTL:
1	231505587	rs2790894	T	A	A	intron_variant	EGLN1	11.19	0.25	1.89	3.85	0.34	0.32	0.41	0.17	1.66	-0.89	1.58	eQTL:
2	46710568	rs13018477	G	A	G	intron_variant&non_coding_transcript_variant	TMEM247	11.19	0.24	-1.34	4.25	-0.28	-0.23	-0.47	-0.22	2.95	-0.05	3.78	eQTL:
2	46710540	rs13018019	C	G	C	intron_variant&non_coding_transcript_variant	TMEM247	11.19	0.24	-1.33	4.25	-0.28	-0.23	-0.47	-0.31	2.12	-1.4	3.79	eQTL:
6	32660612	rs9275237	C	A	C	intergenic_variant	_	11.19	0.27	0.8	4.27	0.33	0.25	0.33	0.41	4.28	0.21	0.88	eQTL:
1	231486908	rs2749716	T	C	C	intron_variant	SPRTN	11.18	0.24	1.64	4.09	0.34	0.31	0.4	0.3	4.14	1.14	5.37	eQTL:
2	46732215	rs11125079	C	T	C	promoter_flanking_region	RP11-417F21.2	11.18	0.37	-0.47	3.58	-0.44	-0.46	0	-0.03	4.85	2.24	5.13	eQTL:
6	32660774	rs9275242	C	T	C	intergenic_variant	_	11.17	0.28	0.24	4.46	0.31	0.27	0.35	0.39	2.47	-0.35	0.02	eQTL:
X	3233509	rs1726185	T	C	-	intron_variant	MXRA5	11.17	0.56	1.47	0.2	0.71	0.71	0.71	0.71	1.88	naa	naa	eQTL:
1	231537543	rs2749711	G	A	A	intron_variant	EGLN1	11.16	0.27	1.43	3.71	0.35	0.34	0.43	0.08	1.85	0.39	0.89	eQTL:
1	231537633	rs2739518	C	T	T	intron_variant	EGLN1	11.15	0.28	1.33	3.71	0.36	0.35	0.43	0.08	4.9	1.67	3.24	eQTL:
1	231518665	rs2491406	G	A	A	intron_variant	EGLN1	11.15	0.27	-2.02	3.41	-0.35	-0.34	-0.42	-0.06	1.33	0.23	1.76	eQTL:
6	32659319	rs5002705	C	T	C	enhancer	_	11.15	0.28	0.43	4.26	0.33	0.26	0.34	0.4	4.2	0.11	1.41	eQTL:
20	753310	rs6117562	G	A	A	upstream_gene_variant	SLC52A3	11.15	0.47	-0.84	2.53	0.32	0.37	0.19	0.29	6.11	-1.67	2.92	eQTL:
1	231520240	rs2790889	C	A	A	promoter_flanking_region	EGLN1	11.13	0.25	-2.57	3.42	-0.34	-0.32	-0.41	-0.05	4.27	0.82	3.6	eQTL:
2	118351864	rs4249575	T	C	T	intergenic_variant	_	11.13	0.36	-0.52	-3.6	0.15	0.22	0.23	0.37	0.59	-	2.53	eQTL:
1	231359259	rs139740989	C	G	C	downstream_gene_variant	C1orf131	11.12	0.35	1.01	3.22	0.48	0.51	0.66	0.68	0	-1.51	0	eQTL:
6	32661003	rs9275246	C	A	C	intergenic_variant	_	11.12	0.26	0.78	4.28	0.32	0.25	0.33	0.4	1.64	-0.35	0.01	eQTL:
22	41616284	rs5758264	T	G	G	intron_variant	L3MBTL2	11.12	0.25	-1.53	3.87	-0.27	-0.07	-0.23	-0.26	1.64	-0.93	2.13	eQTL:rs5758264;EP300;Thyroid
1	231541341	rs2474631	T	A	A	intron_variant	EGLN1	11.11	0.26	-1.54	3.75	-0.35	-0.34	-0.43	-0.19	6.1	-0.96	4.18	eQTL:
6	32660574	rs9275232	C	A	C	intergenic_variant	_	11.11	0.27	0.62	4.25	0.33	0.26	0.34	0.41	1.99	-0.41	0.16	eQTL:
22	41619350	rs5758267	T	A	A	intron_variant	L3MBTL2	11.11	0.25	-1.59	3.9	-0.27	-0.07	-0.23	-0.17	4.12	-2.1	1.61	eQTL:
1	231520802	rs973252	A	G	G	promoter_flanking_region	EGLN1	11.1	0.24	-2.81	3.42	-0.34	-0.32	-0.4	-0.05	5.21	0.97	3.04	eQTL:
1	231505527	rs2739516	G	A	A	intron_variant	EGLN1	11.1	0.24	1.91	3.85	0.34	0.32	0.4	0.05	3.05	-1.13	2.29	eQTL:
1	231520523	rs2486737	T	C	C	promoter_flanking_region	EGLN1	11.1	0.24	-2.81	3.42	-0.34	-0.32	-0.4	-0.05	2.28	-0.97	1.92	eQTL:
1	231505717	rs2486745	T	C	C	intron_variant	EGLN1	11.1	0.24	1.99	3.84	0.34	0.32	0.4	0.05	0.68	-3.79	0.1	eQTL:
6	32659535	rs4713587	G	T	G	enhancer	_	11.1	0.26	0.71	4.33	0.32	0.25	0.33	0.4	3.56	0.11	1.03	eQTL:
1	231505701	rs2472261	G	A	A	intron_variant	EGLN1	11.09	0.24	1.99	3.84	0.34	0.32	0.4	0.3	3.03	0.32	2.26	eQTL:rs2472261;EXOC8;Brain_Putamen_basal_ganglia
2	46469805	rs55877189	G	A	G	intergenic_variant	_	11.09	0.21	0.03	5.26	0.3	0.29	0.72	0.74	5.06	0.2	3.53	eQTL:
2	46716828	rs12473626	T	C	T	promoter_flanking_region	ATP6V1E2	11.09	0.28	-1.32	3.61	-0.3	-0.24	-0.51	-0.24	15.33	3.5	13.3	eQTL:
6	32662033	rs72844346	A	G	A	intergenic_variant	_	11.09	0.26	0.88	4.25	0.32	0.25	0.32	0.4	7.86	-	0.97	eQTL:
1	231693688	rs766288	G	T	T	promoter_flanking_region	TSNAX	11.08	0.33	-1.78	2.77	-0.24	-0.27	-0.36	-0.53	0.89	-0.82	2.84	eQTL:
1	231537917	rs61835222	C	A	A	intron_variant	EGLN1	11.08	0.28	1.19	3.73	0.35	0.35	0.44	0.2	1.82	0.13	0.09	eQTL:
20	752132	rs6140144	A	G	G	upstream_gene_variant	SLC52A3	11.08	0.44	-0.95	2.49	0.27	0.25	0.06	0.04	0.22	-5.09	0.07	eQTL:
22	46014131	rs134833	C	T	C	intergenic_variant	_	11.08	0.56	-1.06	-0.62	0.69	0.69	0.65	0.6	1.59	-	0.03	eQTL:
22	41618880	rs5758266	G	T	T	intron_variant	L3MBTL2	11.08	0.25	-1.56	3.89	-0.27	-0.07	-0.23	-0.31	1.77	-0.66	0.65	eQTL:
1	231480507	rs1009227	A	G	G	intron_variant	SPRTN	11.07	0.25	0.98	4.33	0.34	0.31	0.41	0.17	0.28	-5.23	0.08	eQTL:
1	231526243	rs2749704	A	G	G	intron_variant	EGLN1	11.07	0.25	1.99	3.65	0.35	0.32	0.4	0.05	6.01	0.55	13.72	eQTL:
1	231728781	rs6655954	A	G	A	intron_variant&non_coding_transcript_variant	LINC00582	11.07	0.26	-1.08	4.1	-0.39	-0.4	-0.68	-0.49	4.33	-0.01	8.96	eQTL:
1	231738991	rs6659854	C	A	A	intron_variant&non_coding_transcript_variant	LINC00582	11.06	0.23	-1.45	4.23	-0.17	-0.05	-0.52	-0.22	1.06	-0.66	1.21	eQTL:
2	46764692	rs74502090	T	C	T	upstream_gene_variant	RHOQ	11.06	0.52	0.77	2	0.66	0.67	0.68	0.68	1.28	-4.6	0.72	eQTL:
2	46730490	rs6749107	G	A	A	promoter_flanking_region	RP11-417F21.2	11.02	0.33	-0.48	3.71	-0.39	-0.4	-0.13	-0.35	2.2	-0.98	2.79	eQTL:
1	231341756	rs61315579	G	A	G	intron_variant	TRIM67	11.01	0.38	-0.65	3.19	-0.48	-0.57	-0.72	-0.57	0.24	-4.3	0.06	eQTL:
1	231511185	rs2491403	C	T	T	intron_variant	EGLN1	11.01	0.25	-2.36	3.45	-0.34	-0.32	-0.4	-0.05	0.4	-0.15	1.32	eQTL:
22	41609690	rs3818003	C	T	T	intron_variant	L3MBTL2	11.01	0.26	-1.72	3.64	-0.27	-0.07	-0.23	-0.26	2.59	0.92	4.27	eQTL:
1	231486208	rs2250719	G	A	A	intron_variant	SPRTN	11	0.24	1.29	4.16	0.34	0.31	0.4	0.22	2.79	0.85	3.73	eQTL:
1	231512587	rs2808583	G	C	C	promoter_flanking_region	EGLN1	11	0.25	-2.29	3.44	-0.34	-0.32	-0.4	-0.05	1	-1.52	8.29	eQTL:
6	32660505	rs9275231	T	C	T	intergenic_variant	_	11	0.27	0.61	4.21	0.32	0.26	0.33	0.4	6.39	0.21	0.63	eQTL:
1	231737829	rs6679985	G	C	C	intron_variant&non_coding_transcript_variant	LINC00582	10.99	0.23	-1.38	4.21	-0.17	-0.05	-0.52	-0.23	1.31	-1.02	8.92	eQTL:
2	46742952	rs35272216	C	T	C	intron_variant	ATP6V1E2	10.99	0.51	-0.84	1.99	-0.64	-0.62	-0.4	-0.31	0.17	-0.86	0	eQTL:
2	46768078	rs75498296	C	T	C	promoter	RHOQ	10.99	0.52	0.83	1.93	0.65	0.66	0.68	0.68	15.17	4.02	4.02	eQTL:
2	46729940	rs6745531	G	T	T	promoter_flanking_region	RP11-417F21.2	10.98	0.33	-0.47	3.68	-0.39	-0.4	-0.14	-0.54	5.1	-0.53	3.5	eQTL:
1	231484361	rs2474632	C	T	T	intron_variant	SPRTN	10.97	0.24	1.05	4.3	0.34	0.3	0.4	0.1	1.83	0.69	1.74	eQTL:
1	231506557	rs2256908	G	A	A	intron_variant	EGLN1	10.95	0.25	1.87	3.64	0.34	0.32	0.41	0.05	2.3	2.02	3.19	eQTL:
1	231480152	rs722302	A	C	C	intron_variant	SPRTN	10.95	0.24	0.96	4.35	0.34	0.31	0.4	0.17	1.18	-0.98	0.15	eQTL:
1	231512127	rs2491404	C	T	T	promoter_flanking_region	EGLN1	10.95	0.25	-2.32	3.44	-0.34	-0.32	-0.4	-0.05	0.73	-0.7	8.85	eQTL:
1	231480208	rs2011357	A	G	G	intron_variant	SPRTN	10.94	0.24	1.03	4.34	0.34	0.31	0.4	0.3	0.67	-0.47	0.02	eQTL:rs2011357;SPRTN;Adipose_Visceral_Omentum;Heart_Left_Ventricle;Colon_Transverse
1	231518676	rs2486739	C	T	T	intron_variant	EGLN1	10.94	0.25	-2.12	3.42	-0.34	-0.34	-0.41	-0.01	0.05	-0.45	0.09	eQTL:
1	231738565	rs6683094	G	A	A	intron_variant&non_coding_transcript_variant	LINC00582	10.93	0.22	-1.49	4.2	-0.16	-0.05	-0.52	-0.24	6.39	2.44	7.7	eQTL:
1	231530188	rs11576680	A	G	G	intron_variant	EGLN1	10.93	0.25	1.76	3.62	0.35	0.33	0.41	0.18	1.3	-0.71	0.31	eQTL:
1	231477442	rs2355873	A	G	G	intron_variant	SPRTN	10.93	0.25	0.77	4.37	0.34	0.31	0.39	0.36	0.46	-0.37	0.01	eQTL:rs2355873;SPRTN;Artery_Tibial;Stomach
1	231507254	rs2486742	G	A	A	intron_variant	EGLN1	10.93	0.25	1.86	3.62	0.34	0.32	0.41	0.17	0.39	-4.23	0.22	eQTL:
1	231479788	rs2011383	T	A	A	intron_variant	SPRTN	10.92	0.24	1	4.35	0.34	0.31	0.4	0.16	0.82	-3.03	0.31	eQTL:rs2011383;SPRTN;Testis
1	231521149	rs973254	T	A	A	promoter_flanking_region	EGLN1	10.92	0.23	-2.67	3.42	-0.33	-0.32	-0.39	-0.06	0.47	-3.41	11.15	eQTL:
1	231530273	rs12033148	C	T	T	intron_variant	EGLN1	10.92	0.25	1.76	3.61	0.35	0.33	0.41	0.06	1.69	0.15	0.11	eQTL:
1	231519248	rs2491408	C	G	G	promoter_flanking_region	EGLN1	10.92	0.24	-2.45	3.42	-0.34	-0.32	-0.4	-0.05	5.24	0.27	9.08	eQTL:
6	32629955	rs1063321	C	T	C	synonymous_variant	HLA-DQB1	10.92	0.27	-0.08	4.35	0.35	0.29	0.42	0.52	0.25	-9.04	12.2	eQTL:
1	231729987	rs76150161	C	G	C	intron_variant&non_coding_transcript_variant	LINC00582	10.91	0.26	-1.04	3.96	-0.39	-0.4	-0.69	-0.49	1.48	-0.4	6.31	eQTL:
1	231737890	rs6668915	A	C	C	intron_variant&non_coding_transcript_variant	LINC00582	10.91	0.22	-1.51	4.21	-0.16	-0.05	-0.52	-0.22	1.65	-3.83	8.34	eQTL:
1	231530476	rs2749709	G	T	T	intron_variant	EGLN1	10.91	0.25	1.73	3.61	0.35	0.33	0.41	0.17	4.78	0.68	6.11	eQTL:
4	34211400	rs57163158	T	C	C	intron_variant&non_coding_transcript_variant	RP11-548L20.1	10.91	0.32	-3.46	-1.28	-0.1	-0.09	-0.07	-0.44	4.08	1.37	1.78	eQTL:
6	32660442	rs9275230	A	G	A	intergenic_variant	_	10.91	0.26	0.66	4.22	0.32	0.25	0.32	0.39	7.61	0.17	1.47	eQTL:
1	231538405	rs2472262	C	T	T	intron_variant	EGLN1	10.9	0.27	1.17	3.71	0.35	0.34	0.43	0.07	3.68	0.51	0.33	eQTL:
22	41615376	rs2273085	C	T	T	intron_variant	L3MBTL2	10.9	0.25	-1.53	3.77	-0.27	-0.07	-0.23	-0.17	5.78	-1.05	11.96	eQTL:
1	231470650	rs10489609	T	C	C	promoter	SPRTN	10.9	0.22	-1.31	4.43	-0.31	-0.32	-0.39	-0.07	1.43	-6.31	-6.31	eQTL:
1	231523757	rs2808592	G	A	A	intron_variant	EGLN1	10.89	0.25	2.01	3.46	0.35	0.33	0.41	0.06	2.66	-0.19	11.65	eQTL:
1	231543780	rs479200	G	A	A	intron_variant	EGLN1	10.89	0.3	0.58	3.81	0.38	0.34	0.56	0.48	6.45	2.1	14.51	eQTL:
1	231527957	rs2248646	T	C	C	intron_variant	EGLN1	10.89	0.25	1.78	3.62	0.34	0.32	0.41	0.05	3.82	0.27	0.1	eQTL:
1	231738210	rs6682685	G	A	A	intron_variant&non_coding_transcript_variant	LINC00582	10.89	0.22	-1.53	4.21	-0.16	-0.05	-0.52	-0.21	1.71	-0.73	4.7	eQTL:
1	231738385	rs6674294	T	C	C	intron_variant&non_coding_transcript_variant	LINC00582	10.88	0.22	-1.47	4.21	-0.16	-0.05	-0.52	-0.21	2.05	-1.71	7.51	eQTL:
1	231529925	rs2790885	C	T	T	intron_variant	EGLN1	10.88	0.25	1.79	3.62	0.34	0.32	0.41	0.05	0.32	-4.57	1.49	eQTL:
X	3233854	rs1726184	T	C	-	intron_variant	MXRA5	10.88	0.57	1.05	0.14	-0.71	-0.71	-0.71	-0.56	1.44	naa	naa	eQTL:
1	231544607	rs576462	C	T	T	intron_variant	EGLN1	10.87	0.3	0.53	3.79	0.38	0.34	0.56	0.48	1.25	-3.8	8.66	eQTL:
1	231527329	rs2739507	T	C	C	intron_variant	EGLN1	10.87	0.25	1.85	3.62	0.34	0.32	0.4	0.17	4.38	-0.29	6.46	eQTL:
2	46743164	rs117024627	T	C	T	intron_variant	ATP6V1E2	10.87	0.53	0.25	2.01	0.66	0.67	0.69	0.69	8.34	0.43	3.54	eQTL:
2	46730140	rs6719900	A	T	T	downstream_gene_variant	RP11-417F21.2	10.87	0.33	-0.15	3.72	0.4	0.4	0.14	0.54	5.07	1.41	2.56	eQTL:
6	32661575	rs9275260	C	T	C	intergenic_variant	_	10.87	0.25	0.71	4.29	0.29	0.26	0.35	0.37	4.69	-	0.07	eQTL:
6	32661572	rs9275259	C	A	C	intergenic_variant	_	10.87	0.25	0.71	4.29	0.29	0.26	0.35	0.37	4.42	-	0.03	eQTL:
6	32632744	rs1049082	C	T	C	promoter	HLA-DQB1	10.87	0.11	2.47	5.4	0.23	0.3	0.23	0.45	9.46	3.14	3.14	eQTL:
1	231512771	rs2790892	G	A	A	promoter_flanking_region	EGLN1	10.86	0.24	-2.34	3.43	-0.34	-0.32	-0.4	-0.05	2.75	-2.16	10.12	eQTL:
1	231531232	rs743120	C	T	T	intron_variant	EGLN1	10.86	0.25	1.77	3.63	0.34	0.32	0.41	0.05	5.68	1.71	13.58	eQTL:
1	231543175	rs2808608	A	G	G	intron_variant	EGLN1	10.86	0.26	-1.23	3.8	-0.34	-0.34	-0.42	-0.01	12.92	2.31	6.87	eQTL:
2	28205751	rs565255243	T	C	C	intron_variant	BRE	10.86	0.4	-2.3	-1.14	-0.12	-0.06	-0.01	-0.01	1.79	-0.52	1.48	eQTL:
1	231523724	rs2790887	G	C	C	intron_variant	EGLN1	10.85	0.25	2.01	3.45	0.34	0.32	0.41	0.05	10.74	1.77	12.21	eQTL:
1	231720875	rs12066823	C	A	C	promoter_flanking_region	TSNAX-DISC1	10.85	0.27	-0.05	4.31	0.4	0.4	0.69	0.65	1.64	0.85	4.05	eQTL:
1	231506906	rs2486744	T	G	G	intron_variant	EGLN1	10.85	0.24	1.91	3.63	0.34	0.32	0.4	0.05	7.57	0.43	0.69	eQTL:
22	48350781	rs200698469	T	C	C	intergenic_variant	_	10.85	0.42	-2.17	1.01	-0.13	-0.17	-0.13	-0.3	0.06	-0.92	0.03	eQTL:
X	3233529	rs1635240	A	T	-	intron_variant	MXRA5	10.85	0.56	1.05	0.19	-0.71	-0.71	-0.71	-0.2	2.61	naa	naa	eQTL:
1	231513190	rs2790891	G	A	A	promoter_flanking_region	EGLN1	10.84	0.24	-2.21	3.44	-0.34	-0.32	-0.4	-0.05	9.61	0.08	12.79	eQTL:
1	231736613	rs9651125	G	C	C	enhancer	LINC00582	10.84	0.22	-1.41	4.24	-0.16	-0.05	-0.52	-0.22	15.81	3.64	12.17	eQTL:
1	231736611	rs9651124	C	T	T	promoter_flanking_region	LINC00582	10.83	0.22	-1.41	4.24	-0.16	-0.05	-0.52	-0.22	15.62	3.65	12.02	eQTL:
1	231529183	rs2739506	T	G	G	intron_variant	EGLN1	10.83	0.25	1.75	3.61	0.34	0.32	0.41	0.05	8.54	0.48	11.28	eQTL:
1	231725250	rs12058372	A	G	A	downstream_gene_variant	LINC00582	10.83	0.27	0.36	4.23	0.39	0.4	0.69	0.64	3.59	1.17	2.06	eQTL:
1	231530723	rs2808596	A	G	G	intron_variant	EGLN1	10.83	0.25	1.74	3.6	0.34	0.32	0.41	0.17	4.87	-0.64	10.43	eQTL:
1	231539245	rs2486727	A	G	G	intron_variant	EGLN1	10.83	0.27	1.01	3.72	0.35	0.35	0.43	0.2	1.38	-0.61	0.08	eQTL:
1	231523808	rs2749702	A	G	G	intron_variant	EGLN1	10.83	0.25	2.05	3.45	0.34	0.32	0.4	0.05	1.47	-3.11	14.45	eQTL:
4	190548207	rs11132701	G	A	A	intergenic_variant	_	10.83	0.21	-4.12	2.93	-0.17	-0.1	-0.54	-0.63	2.23	-0.93	3.98	eQTL:
6	32660587	rs9275235	A	G	A	intergenic_variant	_	10.83	0.27	0.25	4.3	0.3	0.28	0.37	0.4	2.78	-0.35	0.13	eQTL:
6	32660586	rs9275234	C	T	C	intergenic_variant	_	10.83	0.27	0.25	4.3	0.3	0.28	0.37	0.4	2	-0.41	0.1	eQTL:
6	32662433	rs9275268	A	G	A	intergenic_variant	_	10.83	0.23	-1.48	3.98	-0.28	-0.27	-0.35	-0.38	7.26	-	0.06	eQTL:
6	32662559	rs9275273	C	A	C	intergenic_variant	_	10.83	0.28	0.89	3.71	0.33	0.33	0.46	0.48	6.34	-	0.04	eQTL:
6	32661209	rs9275254	T	G	T	intergenic_variant	_	10.83	0.26	0.39	4.25	0.3	0.27	0.36	0.38	8.54	-	1.45	eQTL:
6	32661204	rs9275253	C	T	C	intergenic_variant	_	10.83	0.26	0.39	4.25	0.3	0.27	0.36	0.38	7.86	-	1.41	eQTL:
1	231527316	rs2749707	C	T	T	intron_variant	EGLN1	10.82	0.24	1.86	3.62	0.34	0.32	0.4	0.05	3.5	0.77	7.14	eQTL:
1	231506928	rs2486743	C	G	G	intron_variant	EGLN1	10.82	0.24	1.91	3.62	0.34	0.32	0.4	0.17	0.69	-1.1	0.14	eQTL:
2	46712759	rs2276555	G	A	A	downstream_gene_variant	TMEM247	10.82	0.3	0.52	3.76	0.37	0.42	0.19	0.46	2.98	1.32	2.17	eQTL:
6	32662566	rs9275274	G	C	G	intergenic_variant	_	10.82	0.28	0.89	3.71	0.33	0.33	0.46	0.48	6.85	-	0.06	eQTL:
12	73833349	rs115105801	T	C	C	intergenic_variant	_	10.82	0.43	-1.03	-2.1	-0.14	-0.13	-0.09	-0.13	0.1	-4.62	0.06	eQTL:
1	231476874	rs7414807	G	A	A	intron_variant	SPRTN	10.81	0.24	0.74	4.39	0.34	0.31	0.39	0.31	0.84	-0.3	2.55	eQTL:
1	231524228	rs2808593	G	T	T	intron_variant	EGLN1	10.81	0.25	2.04	3.45	0.34	0.32	0.4	0.05	4.08	-	11.93	eQTL:
1	231524550	rs11122286	A	G	G	intron_variant	EGLN1	10.81	0.25	2.02	3.45	0.34	0.32	0.4	0.18	3.93	0.16	2.72	eQTL:
1	231527787	rs2248652	G	A	A	intron_variant	EGLN1	10.81	0.24	1.91	3.62	0.34	0.32	0.4	0.05	3.22	0.27	0.2	eQTL:
1	231538916	rs2808604	T	C	C	intron_variant	EGLN1	10.81	0.27	1.12	3.71	0.35	0.34	0.43	0.07	6.32	1.68	2.35	eQTL:
6	32660601	rs9275236	A	G	A	intergenic_variant	_	10.81	0.26	0.31	4.29	0.3	0.27	0.36	0.4	7.1	0.21	0.67	eQTL:
1	231543555	rs2790871	G	C	C	intron_variant	EGLN1	10.8	0.26	-1.19	3.8	-0.34	-0.34	-0.42	-0.01	11.77	0.69	11.2	eQTL:
1	231531392	rs2486734	A	G	G	intron_variant	EGLN1	10.8	0.24	1.79	3.63	0.34	0.33	0.4	0.05	5.95	-1.07	17.64	eQTL:
1	231513653	rs2572252	T	C	C	promoter_flanking_region	EGLN1	10.8	0.25	-2.06	3.43	-0.34	-0.32	-0.4	-0.05	4.6	0.99	7.5	eQTL:
6	32662546	rs9275272	G	C	G	intergenic_variant	_	10.8	0.28	0.91	3.71	0.33	0.33	0.46	0.48	5.66	-	0.29	eQTL:
1	231533206	rs1416913	A	C	C	intron_variant	EGLN1	10.79	0.25	1.67	3.64	0.34	0.32	0.4	0.05	2.71	-0.78	2.81	eQTL:
1	231532726	rs2790883	A	G	G	intron_variant	EGLN1	10.79	0.25	1.69	3.65	0.34	0.33	0.41	0.05	5.47	1.02	7.54	eQTL:
1	231524593	rs11122287	A	G	G	intron_variant	EGLN1	10.79	0.25	2.04	3.45	0.34	0.32	0.4	0.05	3.24	0.16	5.5	eQTL:
1	231543823	rs2790870	A	G	G	intron_variant	EGLN1	10.79	0.26	-1.16	3.81	-0.34	-0.34	-0.42	-0.01	4.64	0.45	14.4	eQTL:
2	46744495	rs13008941	G	A	G	intron_variant	ATP6V1E2	10.79	0.51	-0.79	1.73	-0.64	-0.62	-0.38	-0.31	2.75	0.16	1.12	eQTL:
12	44301587	rs7954384	G	A	G	intron_variant	TMEM117	10.79	0.28	2.44	2.56	0.21	0.19	0.22	0.74	1.25	-	0.73	eQTL:
1	231525159	rs115587124	A	T	T	intron_variant	EGLN1	10.78	0.22	2.11	3.77	0.32	0.3	0.4	0.04	1.03	-1.12	4.33	eQTL:
1	231342857	rs2180273	T	C	T	CTCF_binding_site	TRIM67	10.78	0.35	-0.64	3.19	-0.45	-0.54	-0.56	-0.15	2.45	0	10.93	eQTL:
1	231533482	rs2808599	T	C	C	intron_variant	EGLN1	10.78	0.25	1.66	3.65	0.34	0.32	0.4	0.05	1.31	-1.33	2.62	eQTL:
1	231534259	rs2790880	C	T	T	intron_variant	EGLN1	10.78	0.25	1.64	3.64	0.34	0.32	0.4	0.3	0.1	-3.26	0.14	eQTL:
12	25724313	rs530886402	T	A	A	intron_variant	IFLTD1	10.78	0.41	1.86	1.29	-0.13	-0.15	-0.06	-0.05	2.7	-0.82	0.47	eQTL:
1	231737700	rs6656071	C	T	T	intron_variant&non_coding_transcript_variant	LINC00582	10.77	0.22	-1.47	4.2	-0.16	-0.05	-0.52	-0.23	0.24	-7.39	7.23	eQTL:
1	231532351	rs2808597	T	C	C	intron_variant	EGLN1	10.77	0.24	1.69	3.66	0.34	0.32	0.4	0.05	5.65	0.76	8.19	eQTL:
1	231476501	rs1122131	A	G	G	intron_variant	SPRTN	10.77	0.24	0.63	4.4	0.34	0.31	0.4	0.23	4.91	0.66	6	eQTL:
1	231342871	rs7526669	A	G	A	CTCF_binding_site	TRIM67	10.77	0.35	-0.64	3.18	-0.45	-0.54	-0.56	-0.14	0.69	-2.71	10.34	eQTL:
1	231523421	rs2808591	G	A	A	intron_variant	EGLN1	10.77	0.24	2.04	3.45	0.34	0.32	0.4	0.05	9.08	-0.57	7.19	eQTL:
2	46604512	rs11694193	C	T	C	CTCF_binding_site	EPAS1	10.77	0.53	0.44	1.53	0.62	0.65	0.26	0.71	4.75	1.7	12.85	eQTL:
2	47039991	rs935376	G	A	A	promoter_flanking_region	LINC01118	10.77	0.2	-1.81	4.17	-0.3	-0.43	-0.27	-0.62	15.21	-1.44	16.81	eQTL:
6	6778102	rs201563192	A	G	G	intergenic_variant	_	10.77	0.38	-2.94	0.76	-0.14	-0.19	-0.3	-0.45	3.36	-	1	eQTL:
6	32660717	rs9275239	G	A	G	intergenic_variant	_	10.77	0.25	0.28	4.41	0.29	0.27	0.36	0.38	15.24	0.17	4.85	eQTL:
6	32660722	rs9275240	C	T	C	intergenic_variant	_	10.77	0.25	0.28	4.41	0.29	0.27	0.36	0.38	14.34	0.17	2.5	eQTL:
1	231539451	rs2486726	A	G	G	intron_variant	EGLN1	10.76	0.27	0.93	3.7	0.35	0.34	0.43	0.08	3.58	0.24	0.19	eQTL:
1	231739128	rs28397691	G	A	A	intron_variant&non_coding_transcript_variant	LINC00582	10.76	0.22	-1.24	4.21	-0.16	-0.05	-0.46	-0.19	0.64	-0.69	7.08	eQTL:
1	231739126	rs142566958	G	A	A	intron_variant&non_coding_transcript_variant	LINC00582	10.76	0.22	-1.24	4.21	-0.16	-0.05	-0.46	-0.19	0.84	-0.69	7.19	eQTL:
1	231739122	rs75649355	G	A	A	intron_variant&non_coding_transcript_variant	LINC00582	10.76	0.22	-1.24	4.21	-0.16	-0.05	-0.46	-0.19	0.89	-0.69	7.25	eQTL:
1	231528415	rs2024878	C	A	A	intron_variant	EGLN1	10.76	0.24	1.84	3.62	0.34	0.32	0.4	0.05	3.23	1.13	8.27	eQTL:
2	46762596	rs11676473	G	A	A	non_coding_transcript_exon_variant	ATP6V1E2	10.76	0.51	-0.02	2.48	-0.54	-0.5	-0.05	-0.12	6.1	2.57	15.63	eQTL:
5	1339890	rs36019446	A	G	G	promoter_flanking_region	CLPTM1L	10.76	0.41	-2.06	1.13	-0.17	-0.12	-0.51	-0.63	5.28	-	1.84	eQTL:
12	44301580	rs7969754	A	G	A	intron_variant	TMEM117	10.76	0.28	2.45	2.56	0.21	0.19	0.22	0.74	2.01	-	0.01	eQTL:
1	231532511	rs2486731	A	G	G	intron_variant	EGLN1	10.75	0.24	1.7	3.65	0.34	0.32	0.4	0.3	3.06	0.69	8.52	eQTL:
1	231740697	rs16854631	T	C	T	intron_variant&non_coding_transcript_variant	LINC00582	10.74	0.28	0.1	4.13	0.4	0.42	0.69	0.68	2.31	0.01	2.5	eQTL:
1	231727094	rs2275279	A	T	A	CTCF_binding_site	LINC00582	10.73	0.27	0.34	4.13	0.39	0.41	0.69	0.57	1.08	-3.99	1.19	eQTL:
6	32662533	rs9275271	T	C	T	intergenic_variant	_	10.73	0.25	-1.47	3.66	-0.29	-0.27	-0.35	-0.37	7.14	-	0.05	eQTL:
1	231530415	rs2474629	A	G	G	intron_variant	EGLN1	10.72	0.24	1.81	3.6	0.34	0.32	0.4	0.05	3.69	0.45	1.7	eQTL:
1	231740915	rs78658433	C	A	C	promoter_flanking_region	LINC00582	10.72	0.27	0.1	4.13	0.4	0.42	0.68	0.69	1.06	0.31	2.89	eQTL:
1	231545703	rs12033229	T	C	T	intron_variant	EGLN1	10.72	0.29	0.61	3.75	0.37	0.33	0.55	0.47	2.1	-2.65	10.48	eQTL:
1	231517765	rs10489610	C	A	A	enhancer	EGLN1	10.72	0.25	-1.98	3.41	-0.34	-0.32	-0.4	-0.05	1.5	-0.17	7.37	eQTL:
1	231335357	rs12564475	G	A	G	intron_variant	TRIM67	10.72	0.34	0.5	3.31	0.47	0.52	0.67	0.68	0.01	-7.38	0.17	eQTL:
6	62297450	rs2344447	A	T	T	intergenic_variant	_	10.72	0.21	-3.27	-3.31	-0.31	-0.31	-0.44	-0.44	6.14	1.85	5.19	eQTL:
1	231726761	rs2275280	G	T	G	CTCF_binding_site	LINC00582	10.71	0.26	0.37	4.16	0.39	0.4	0.69	0.61	0.53	-2.4	9.85	eQTL:
1	231343833	rs10864674	G	T	T	intron_variant	TRIM67	10.71	0.3	-0.23	3.77	-0.3	-0.38	-0.11	-0.01	2.16	0.23	1.42	eQTL:
1	231533448	rs2491411	C	G	G	intron_variant	EGLN1	10.71	0.24	1.68	3.65	0.34	0.32	0.4	0.05	1.27	-0.14	5.38	eQTL:
1	231518735	rs2486738	T	C	C	intron_variant	EGLN1	10.71	0.27	1.34	3.42	0.35	0.33	0.42	0.06	2.73	0.23	0.22	eQTL:
2	46611471	rs56768253	G	A	G	intron_variant	EPAS1	10.71	0.45	-0.93	1.87	-0.5	-0.56	-0.25	-0.42	0.43	-1.74	0.12	eQTL:
2	46772997	rs74869223	A	G	A	intron_variant	RHOQ	10.71	0.51	0.72	1.79	0.65	0.65	0.68	0.68	7.63	-0.75	9.46	eQTL:
2	46609966	rs11690951	A	T	A	intron_variant	EPAS1	10.71	0.5	0.73	1.89	0.59	0.55	0.25	0.71	0.2	-3.13	0.18	eQTL:
1	231516034	rs2808587	C	T	T	enhancer	EGLN1	10.7	0.26	-1.55	3.43	-0.34	-0.34	-0.41	-0.01	0.89	-	1.42	eQTL:
1	231525158	rs116328462	A	T	T	intron_variant	EGLN1	10.7	0.22	2.11	3.79	0.31	0.3	0.38	0.04	0.28	-1.75	4.16	eQTL:
2	46742041	rs2084679	C	A	C	intron_variant	ATP6V1E2	10.7	0.52	0.15	2.06	0.65	0.62	0.41	0.31	1.38	0.11	7.68	eQTL:
2	46761264	rs6710489	T	A	A	downstream_gene_variant	ATP6V1E2	10.7	0.5	-0.04	2.49	-0.54	-0.5	-0.05	-0.14	3.51	0.1	2.97	eQTL:
6	32661135	rs9275248	A	G	A	intergenic_variant	_	10.7	0.26	0.38	4.24	0.29	0.27	0.36	0.39	7.1	-	0.3	eQTL:
1	231517854	rs10489611	A	T	T	enhancer	EGLN1	10.69	0.24	-2.09	3.41	-0.34	-0.32	-0.4	-0.05	6.8	-0.45	6.76	eQTL:
1	231723425	rs16854592	A	G	A	downstream_gene_variant	LINC00582	10.69	0.27	0.02	4.17	0.4	0.4	0.69	0.66	4.27	0.55	5.58	eQTL:
2	46760770	rs10210932	C	T	T	downstream_gene_variant	ATP6V1E2	10.69	0.5	-0.03	2.49	-0.54	-0.5	-0.05	-0.14	6.19	0.06	2.17	eQTL:rs10210932;RHOQ;Pancreas
1	231729194	rs6700262	G	A	G	intron_variant&non_coding_transcript_variant	LINC00582	10.68	0.23	-1.21	4.04	-0.37	-0.38	-0.66	-0.47	1.67	-	0.01	eQTL:
1	231509408	rs2572263	C	T	T	intron_variant	EGLN1	10.68	0.25	1.66	3.48	0.34	0.32	0.41	0.05	0.32	-2.11	0.08	eQTL:
2	46610212	rs13019268	A	C	A	intron_variant	EPAS1	10.68	0.5	0.73	1.88	0.59	0.55	0.22	0.71	0.03	-3.26	0.06	eQTL:
2	46710455	rs7588586	A	G	A	intron_variant&non_coding_transcript_variant	TMEM247	10.68	0.25	0.57	4.25	0.28	0.23	0.47	0.31	6.02	1.46	5.65	eQTL:
1	231721607	rs11122312	A	G	A	intron_variant&NMD_transcript_variant	TSNAX-DISC1	10.67	0.26	0.04	4.29	0.39	0.39	0.69	0.64	1.5	0.23	1.12	eQTL:
1	231336409	rs58364761	C	T	C	intron_variant	TRIM67	10.66	0.36	0.01	3.38	0.46	0.57	0.72	0.64	0.63	-9.51	15.05	eQTL:
1	231521778	rs2486735	C	T	T	promoter_flanking_region	EGLN1	10.66	0.25	1.72	3.41	0.34	0.32	0.41	0.05	4.27	0.23	1.05	eQTL:
1	231539685	rs2790873	A	G	G	intron_variant	EGLN1	10.66	0.27	0.87	3.72	0.35	0.34	0.43	0.19	0.47	-5.88	0.06	eQTL:
6	62297767	rs1889909	A	G	G	intergenic_variant	_	10.66	0.2	-3.27	-3.31	-0.31	-0.31	-0.4	-0.44	0.28	-5.89	0.68	eQTL:
12	120439251	rs6490280	T	C	C	intron_variant	CCDC64	10.66	0.27	-1.9	2.89	-0.35	-0.36	0	-0.58	1.35	-	0.04	eQTL:
1	231341511	rs6541261	A	G	A	intron_variant	TRIM67	10.65	0.34	-0.59	3.18	-0.44	-0.54	-0.62	-0.13	3.56	0.74	1.31	eQTL:
3	116520175	rs79102280	A	C	A	intron_variant	LSAMP	10.65	0.34	2.12	1.82	0.1	0.07	0.09	0.07	4.95	0.13	3.7	eQTL:
1	231336531	rs58011865	G	C	G	intron_variant	TRIM67	10.64	0.35	0.03	3.37	0.45	0.56	0.72	0.64	2.78	-1	20.02	eQTL:
1	231336946	rs57632781	G	A	G	enhancer	TRIM67	10.64	0.35	0.01	3.37	0.45	0.56	0.72	0.64	0.06	-7.32	4.75	eQTL:
2	61331578	rs2441463	C	T	T	intron_variant	KIAA1841	10.64	0.2	-1.54	4.34	-0.28	-0.24	-0.34	-0.47	0.69	0.15	0.28	eQTL:
1	231335597	rs11122250	G	C	G	intron_variant	TRIM67	10.63	0.32	-0.6	3.37	-0.42	-0.55	-0.59	-0.18	0.52	-1.57	5.48	eQTL:
1	231336533	rs11122251	C	T	C	intron_variant	TRIM67	10.63	0.32	-0.61	3.38	-0.42	-0.54	-0.59	-0.17	3.41	-2.53	19.95	eQTL:
1	231723346	rs12060205	G	T	G	downstream_gene_variant	LINC00582	10.63	0.26	0.06	4.19	0.39	0.39	0.69	0.64	4	0.24	5.11	eQTL:
1	231566587	rs116912442	A	C	A	intergenic_variant	_	10.63	0.33	0.68	3.16	0.45	0.46	0.71	0.71	0.85	-	0.51	eQTL:
20	744570	rs6054605	A	G	A	Synonymous_variant	SLC52A4	10.63	0.46	0.72	1.97	-0.29	-0.24	0	0	0.05	-4.9	0	eQTL:
1	231521971	rs971534	C	A	A	promoter_flanking_region	EGLN1	10.62	0.25	1.79	3.41	0.34	0.32	0.4	0.05	0.17	-3.26	0.06	eQTL:
1	231514681	rs2739515	G	A	A	promoter_flanking_region	EGLN1	10.61	0.25	-1.79	3.42	-0.34	-0.32	-0.4	-0.05	1.79	-1.27	3.43	eQTL:
1	231341969	rs61394534	T	A	T	intron_variant	TRIM67	10.61	0.38	0	3.17	0.48	0.56	0.71	0.57	5.75	0.23	2.07	eQTL:
1	231339713	rs11806609	C	T	C	synonymous_variant	TRIM67	10.61	0.38	0	3.15	0.48	0.56	0.72	0.57	6.74	-7.7	7.49	eQTL:
2	46610175	rs13019414	C	G	C	intron_variant	EPAS1	10.61	0.44	-0.87	1.89	-0.48	-0.46	-0.22	-0.17	0.22	-3.4	0.17	eQTL:
1	231341569	rs6679627	G	T	G	intron_variant	TRIM67	10.6	0.38	0	3.17	0.48	0.56	0.71	0.57	6.26	0.26	3.44	eQTL:
2	46602251	rs3088359	G	A	G	intron_variant	EPAS1	10.6	0.48	-0.66	1.93	-0.51	-0.5	-0.23	-0.2	5.99	2.4	4.45	eQTL:
2	46610680	rs7590087	A	C	A	intron_variant	EPAS1	10.6	0.44	-0.8	1.93	-0.48	-0.46	-0.24	-0.16	2.25	0.1	1.33	eQTL:
5	164793465	rs201475561	T	C	C	intron_variant&non_coding_transcript_variant	CTC-535M15.2	10.6	0.42	-0.16	2.66	-0.13	-0.13	-0.14	-0.11	0.01	-2.28	0	eQTL:
6	32662389	rs9275265	C	T	C	intergenic_variant	_	10.6	0.25	0.77	4.05	0.3	0.28	0.37	0.39	5.63	-	0.35	eQTL:
6	6778100	rs199597449	T	G	G	intergenic_variant	_	10.6	0.46	1.71	0.76	0.16	0.16	0.27	0.45	3.05	-	0.03	eQTL:
16	69602294	rs558451767	T	C	C	promoter	NFAT5	10.6	0.31	-3.3	-1.12	-0.09	-0.1	-0.02	-0.04	5.25	0.55	0.55	eQTL:
1	231738845	rs115419811	A	T	A	intron_variant&non_coding_transcript_variant	LINC00582	10.59	0.24	-0.82	4.19	-0.37	-0.37	-0.69	-0.46	4.23	0.48	0.4	eQTL:
1	231340396	rs59067186	C	T	C	intron_variant	TRIM67	10.59	0.38	-0.01	3.14	0.48	0.56	0.71	0.57	0.46	-3.5	9.75	eQTL:
2	46767692	rs60604300	C	T	C	upstream_gene_variant	RHOQ	10.59	0.5	0.53	1.94	0.62	0.58	0.46	0.28	7.82	0.45	9.26	eQTL:rs60604300;ATP6V1E2;Brain_Substantia_nigra
2	46748277	rs117736201	T	C	T	promoter_flanking_region	ATP6V1E2	10.58	0.52	0.09	1.75	0.66	0.66	0.69	0.69	0.51	-1.02	4.58	eQTL:
6	32660311	rs9275226	C	T	C	CTCF_binding_site	_	10.58	0.26	0.34	4.11	0.32	0.25	0.32	0.39	1.65	-0.41	0.18	eQTL:
6	32659337	rs5002707	T	C	T	enhancer	_	10.58	0.25	0.35	4.31	0.29	0.26	0.35	0.37	6.03	0.11	0.12	eQTL:
6	32659357	rs5002708	T	C	T	enhancer	_	10.58	0.25	0.35	4.31	0.29	0.26	0.35	0.37	0.82	-0.23	0.04	eQTL:
6	32660689	rs9275238	A	G	A	intergenic_variant	_	10.58	0.25	0.33	4.27	0.29	0.27	0.36	0.38	18.82	0.17	6.99	eQTL:
6	32632864	rs9274409	G	A	A	promoter	HLA-DQB1	10.58	0.07	-1.94	5.72	-0.13	-0.02	-0.17	-0.22	11.51	0.28	0.28	eQTL:
1	231729327	rs113842511	C	A	C	intron_variant&non_coding_transcript_variant	LINC00582	10.57	0.23	-1.19	3.92	-0.37	-0.38	-0.66	-0.47	1.21	-	0.01	eQTL:
1	231540288	rs2486725	G	C	C	intron_variant	EGLN1	10.57	0.27	0.79	3.71	0.35	0.34	0.43	0.07	0.89	-2.08	0.28	eQTL:
1	231520279	rs2749699	A	C	C	promoter_flanking_region	EGLN1	10.57	0.25	1.54	3.43	0.35	0.33	0.41	0.06	3.17	-1.22	1.84	eQTL:
2	183741539	rs7598691	G	A	G	downstream_gene_variant	RNU6-1122P	10.57	0.33	-3.07	-0.92	0.48	0.48	0.48	0.26	0.04	-	5.2	eQTL:
2	46742565	rs6719054	C	A	A	intron_variant	ATP6V1E2	10.57	0.5	-0.28	2.11	-0.6	-0.54	-0.28	-0.25	2.7	-	1.41	eQTL:
6	32662372	rs9275264	A	G	A	intergenic_variant	_	10.57	0.25	0.77	4.07	0.3	0.28	0.37	0.39	8.58	-	0.51	eQTL:
1	231733877	rs1619649	A	G	G	enhancer	LINC00582	10.56	0.27	-0.71	3.68	-0.2	-0.11	-0.52	-0.15	3.69	0.67	2.15	eQTL:
2	47040659	rs935375	G	A	A	promoter_flanking_region	LINC01118	10.56	0.19	-1.86	4.13	-0.29	-0.45	-0.26	-0.58	0.36	-3.2	6.16	eQTL:
2	46605954	rs7598371	G	C	G	promoter_flanking_region	EPAS1	10.56	0.51	0.58	1.7	0.6	0.61	0.26	0.71	0.97	0.16	11.34	eQTL:
6	32636991	rs1626993	A	T	A	upstream_gene_variant	HLA-DQB1	10.56	0.33	0.1	3.5	0.39	0.33	0.46	0.55	3.06	-2.7	2.32	eQTL:
1	231522097	rs971533	T	C	C	intron_variant	EGLN1	10.55	0.24	1.82	3.41	0.34	0.32	0.4	0.05	3.93	1.04	2.27	eQTL:
1	231516450	rs2486741	G	C	C	intron_variant	EGLN1	10.55	0.25	-1.64	3.43	-0.34	-0.32	-0.4	-0.05	0.12	-2.7	0.14	eQTL:
2	44419325	rs201387534	T	G	G	intron_variant	PPM1B	10.55	0.35	1.53	2.09	-0.1	-0.08	-0.07	-0.11	0.83	-1.43	8.2	eQTL:
2	46606788	rs56393526	C	T	C	promoter_flanking_region	EPAS1	10.55	0.5	0.67	1.77	0.59	0.6	0.26	0.71	0.51	-3.29	1.69	eQTL:
2	46608542	rs13006131	C	G	C	intron_variant	EPAS1	10.55	0.5	0.62	1.78	0.59	0.6	0.23	0.71	8.23	1.7	13.59	eQTL:
6	32660881	rs9275244	G	T	G	intergenic_variant	_	10.54	0.25	0.38	4.28	0.29	0.26	0.35	0.37	6.46	0.17	0.1	eQTL:
22	41598933	rs136402	G	A	A	upstream_gene_variant	L3MBTL2	10.54	0.26	-1.21	3.48	-0.27	-0.07	-0.23	-0.26	4.25	0.12	0.86	eQTL:
1	231515559	rs2808586	C	T	T	promoter_flanking_region	EGLN1	10.53	0.25	-1.6	3.42	-0.34	-0.32	-0.4	-0.05	4.93	0.56	3.44	eQTL:
2	46578398	rs72797404	T	C	C	intron_variant	EPAS1	10.53	0.5	0.08	2.24	-0.5	-0.54	-0.16	-0.08	3.66	-0.01	10.83	eQTL:
2	46767336	rs2167317	G	C	C	upstream_gene_variant	RHOQ	10.53	0.5	0.18	2.08	-0.55	-0.5	-0.05	-0.14	2.38	0.23	5.74	eQTL:
1	231468953	rs2064766	G	A	A	promoter	SPRTN	10.53	0.23	0.57	4.44	0.32	0.32	0.41	0.34	4	1.34	1.34	eQTL:rs2064766;SPRTN;Artery_Aorta
1	231540974	rs2808607	G	A	A	intron_variant	EGLN1	10.52	0.27	0.7	3.76	0.35	0.32	0.41	0.2	3.56	0.31	0.16	eQTL:rs2808607;SPRTN;Heart_Atrial_Appendage
2	46752178	rs117813469	C	G	C	intron_variant	ATP6V1E2	10.52	0.52	-0.19	1.55	0.66	0.66	0.69	0.69	0.22	-3.27	0.42	eQTL:
1	231396884	rs75768180	A	G	A	intron_variant	GNPAT	10.51	0.39	0.71	2.52	0.51	0.49	0.67	0.71	4.62	0.66	5.48	eQTL:
1	231534390	rs2790878	T	C	C	intron_variant	EGLN1	10.51	0.23	1.65	3.66	0.33	0.31	0.4	0.16	0.55	-2.5	0.2	eQTL:
1	231534389	rs2790879	A	C	C	intron_variant	EGLN1	10.51	0.23	1.65	3.66	0.33	0.31	0.4	0.29	3.7	0.8	2.11	eQTL:
2	46749188	rs7589747	T	C	C	promoter_flanking_region	ATP6V1E2	10.51	0.51	-0.48	1.78	0.61	0.54	0.3	0.24	2.62	0.16	0.26	eQTL:
6	32663260	rs9275291	G	A	G	intergenic_variant	_	10.51	0.3	0.67	3.33	0.36	0.31	0.43	0.51	5.8	-0.26	0.09	eQTL:
6	32663446	rs9275297	G	A	G	intergenic_variant	_	10.51	0.3	0.7	3.4	0.35	0.31	0.44	0.51	6.69	0.13	0.45	eQTL:
1	231515201	rs2739513	C	T	T	promoter_flanking_region	EGLN1	10.5	0.24	-1.67	3.42	-0.34	-0.32	-0.4	-0.05	2.12	0.54	2.25	eQTL:
1	231363536	rs148298778	C	T	C	intron_variant	C1orf131	10.5	0.34	0.6	3.02	0.47	0.49	0.6	0.56	1.03	0.16	0.56	eQTL:
2	46752292	rs78082841	G	A	G	promoter_flanking_region	ATP6V1E2	10.5	0.52	-0.19	1.55	0.66	0.66	0.69	0.69	5.09	2.23	3.88	eQTL:
1	231521478	rs2486736	C	T	T	promoter_flanking_region	EGLN1	10.49	0.24	1.71	3.42	0.34	0.32	0.4	0.34	0.18	-4	12.86	eQTL:rs2486736;SPRTN;Adipose_Subcutaneous;Pituitary;Lung
1	231520874	rs973253	C	T	T	promoter_flanking_region	EGLN1	10.49	0.24	1.65	3.42	0.34	0.32	0.4	0.04	0.51	-3.37	0.47	eQTL:
2	46558541	rs6758592	T	C	C	CTCF_binding_site	EPAS1	10.49	0.54	0.44	0.71	-0.54	-0.48	-0.33	-0.14	6.94	1.57	12.43	eQTL:
2	46605659	rs7571218	A	G	A	promoter_flanking_region	EPAS1	10.49	0.45	-0.74	1.74	-0.49	-0.47	-0.23	-0.09	1.09	-3.32	2.41	eQTL:
1	231742973	rs2356383	G	C	C	promoter_flanking_region	LINC00582	10.48	0.23	-1.23	3.96	0.16	0.06	0.37	0.29	0.82	0.11	0.05	eQTL:rs2356383;DISC1;Pituitary
2	46747657	rs896209	G	C	C	promoter_flanking_region	ATP6V1E2	10.48	0.5	-0.46	1.79	0.6	0.53	0.29	0.24	0.15	-7.47	0.17	eQTL:
22	41607065	rs4820433	C	G	G	intron_variant	L3MBTL2	10.48	0.24	-1.55	3.51	-0.26	-0.07	-0.23	-0.26	7.79	1.3	7.04	eQTL:
6	135497110	rs35288135	G	A	A	promoter_flanking_region	_	10.47	0.36	-2.94	0.53	-0.11	-0.05	-0.07	-0.15	0.1	-0.27	0.04	eQTL:
1	231540543	rs2790872	A	T	T	intron_variant	EGLN1	10.46	0.26	0.8	3.72	0.34	0.33	0.42	0.32	9.64	-0.28	3.81	eQTL:
2	61268160	rs3108630	G	A	A	intron_variant	PEX13	10.46	0.19	-1.61	4.21	-0.29	-0.23	-0.34	-0.31	1.93	0.68	2.15	eQTL:
2	46550718	rs4952819	G	C	C	intron_variant	EPAS1	10.46	0.53	1.09	-0.34	-0.54	-0.49	-0.33	-0.05	4.19	1.56	9.44	eQTL:
2	46768650	rs3754554	C	T	T	promoter	RHOQ	10.46	0.51	0.17	1.98	-0.55	-0.49	-0.03	-0.14	0.86	-4.54	-4.54	eQTL:
1	231697030	rs1982095	G	A	A	intron_variant	TSNAX	10.45	0.35	0.69	2.8	0.25	0.29	0.36	0.69	2.08	-2.88	2.62	eQTL:rs1982095;RP11-295G20.2;Whole_Blood
12	106406279	rs12317368	C	T	T	upstream_gene_variant	ST13P3	10.45	0.4	-2.01	0.75	-0.14	-0.09	-0.03	-0.14	0.57	-	0.02	eQTL:
18	74310546	rs183017416	C	T	T	intron_variant	LINC00908	10.45	0.44	-1.3	1.03	-0.14	-0.18	-0.14	-0.16	1	-	0.3	eQTL:
20	7576894	rs79011264	T	A	A	intergenic_variant	_	10.45	0.39	1.99	0.96	0.12	0.08	0.08	0.11	1.52	0.18	0.72	eQTL:
1	231736429	rs74835142	T	A	T	promoter_flanking_region	LINC00582	10.44	0.25	0.07	4.24	0.38	0.38	0.69	0.7	2.78	-3.11	8.03	eQTL:
12	106406277	rs12317462	G	T	T	upstream_gene_variant	ST13P3	10.44	0.4	-2.01	0.75	-0.14	-0.09	-0.03	-0.14	0.02	-	0.1	eQTL:
1	231466028	rs10864676	C	A	A	downstream_gene_variant	EXOC8	10.43	0.2	-0.99	4.48	-0.29	-0.31	-0.39	-0.07	10.31	-0.45	4.48	eQTL:rs10864676;EXOC8;Brain_Cerebellar_Hemisphere
2	46745024	rs13010097	G	A	G	intron_variant	ATP6V1E2	10.42	0.52	0.06	1.77	0.64	0.62	0.38	0.31	9.98	1.38	4.39	eQTL:
2	46745424	rs2346414	C	T	C	intron_variant	ATP6V1E2	10.42	0.52	0.05	1.77	0.64	0.62	0.38	0.31	7.12	-0.92	1.85	eQTL:
6	32660943	rs9275245	A	G	A	intergenic_variant	_	10.42	0.24	0.38	4.27	0.28	0.26	0.35	0.37	12.21	-	0.56	eQTL:
2	46753277	rs7591009	G	A	G	promoter_flanking_region	ATP6V1E2	10.41	0.52	-0.19	1.52	0.66	0.67	0.66	0.62	0.01	-1.75	0.01	eQTL:
6	32661015	rs9275247	T	C	T	intergenic_variant	_	10.41	0.22	0.8	4.28	0.29	0.24	0.33	0.38	8.05	0.17	0.16	eQTL:
2	46603671	rs7557402	C	G	C	splice_region_variant&intron_variant;benign	EPAS1	10.4	0.51	0.39	1.57	0.6	0.63	0.26	0.53	5.39	2.5	7.37	eQTL:
2	46750554	rs7606227	A	C	C	upstream_gene_variant	ATP6V1E2	10.4	0.51	-0.08	1.84	-0.61	-0.54	-0.29	-0.22	1.76	0.19	0.55	eQTL:
6	32659279	rs5002704	T	C	T	enhancer	_	10.4	0.27	-0.6	3.72	-0.3	-0.27	-0.36	-0.38	6.2	0.11	0.21	eQTL:
6	32559536	rs28366260	G	A	A	upstream_gene_variant	HLA-DRB1	10.4	0.25	1.12	3.59	-0.17	-0.11	-0.13	-0.05	1.08	-1.94	9.1	eQTL:
1	231519331	rs2474625	A	G	G	promoter_flanking_region	EGLN1	10.39	0.25	1.45	3.41	0.34	0.32	0.4	0.05	1.32	-0.65	8.91	eQTL:
6	32663208	rs9275289	A	C	A	intergenic_variant	_	10.39	0.29	0.68	3.31	0.36	0.3	0.43	0.51	10.26	0.13	3.17	eQTL:
16	78515663	rs76390820	C	T	T	intron_variant	WWOX	10.39	0.36	-1.17	2.05	-0.11	-0.13	-0.2	-0.06	0.01	-5.25	0.06	eQTL:
1	231512593	rs2572254	T	C	C	promoter_flanking_region	EGLN1	10.38	0.25	1.31	3.44	0.34	0.32	0.4	0.17	0.38	-3.12	6.8	eQTL:
1	231734001	rs1655295	T	A	A	enhancer	LINC00582	10.38	0.26	-0.78	3.68	-0.19	-0.1	-0.52	-0.14	4.79	1.27	2.58	eQTL:
2	46757984	rs142764723	A	G	A	downstream_gene_variant	ATP6V1E2	10.38	0.51	-0.06	1.83	0.65	0.66	0.68	0.68	0.57	-0.45	0.11	eQTL:
4	127308260	rs499748	G	A	A	intergenic_variant	_	10.38	0.29	-2.08	2.13	-0.18	-0.1	-0.09	-0.33	0.3	-1.09	0.15	eQTL:
6	32662024	rs111391378	A	G	A	intergenic_variant	_	10.38	0.23	0.65	4.23	0.28	0.26	0.34	0.36	7.65	-	0.45	eQTL:
2	46745452	rs2346415	A	T	A	intron_variant	ATP6V1E2	10.37	0.51	0.07	1.78	0.64	0.62	0.38	0.31	7.13	2.5	5	eQTL:
2	46749267	rs118143309	T	C	T	promoter_flanking_region	ATP6V1E2	10.37	0.51	0.1	1.72	0.65	0.66	0.68	0.68	2.17	0.16	1.04	eQTL:
2	46557644	rs9679290	G	C	C	intron_variant	EPAS1	10.37	0.54	0.48	0.48	-0.54	-0.49	-0.34	-0.08	15.36	2.65	12.57	eQTL:
2	46550492	rs895436	G	C	C	intron_variant	EPAS1	10.36	0.52	1.08	-0.36	-0.54	-0.47	-0.33	-0.25	4.21	1.91	7.48	eQTL:
12	120462482	rs12302961	A	G	G	intron_variant	CCDC64	10.36	0.27	1.57	2.87	0.34	0.36	0	0.57	5.37	0.47	0.36	eQTL:
2	46752876	rs150798075	G	T	G	promoter_flanking_region	ATP6V1E2	10.35	0.52	-0.19	1.54	0.65	0.66	0.69	0.69	9.63	-1.8	5.62	eQTL:
17	78870187	rs111731230	G	A	A	intron_variant	RPTOR	10.35	0.37	1.23	-1.81	-0.49	-0.45	-0.54	-0.23	6.53	0.25	0.68	eQTL:
2	61350137	rs1177285	A	G	G	intron_variant	KIAA1841	10.34	0.23	-0.54	4.17	-0.23	-0.25	-0.34	-0.34	4.37	3.27	5.64	eQTL:rs1177285;RP11-493E12.1;Adrenal_Gland
2	46558208	rs4953346	T	G	G	intron_variant	EPAS1	10.34	0.54	0.47	0.42	-0.54	-0.49	-0.34	-0.06	0.27	-5.94	7.59	eQTL:
2	46746745	rs896210	G	A	A	promoter_flanking_region	ATP6V1E2	10.34	0.5	-0.21	1.83	-0.6	-0.54	-0.28	-0.23	3.24	-1.69	3.53	eQTL:
1	231730837	rs12059336	T	G	T	intron_variant&non_coding_transcript_variant	LINC00582	10.33	0.29	-0.71	3.3	-0.41	-0.41	-0.69	-0.53	1.37	-1.58	0.25	eQTL:
1	231327859	rs12562878	A	G	A	intron_variant	TRIM67	10.33	0.36	-0.44	2.78	-0.46	-0.57	-0.72	-0.65	3.41	0.23	0.17	eQTL:
1	231519842	rs11122281	A	G	G	promoter_flanking_region	EGLN1	10.33	0.23	1.58	3.44	0.33	0.32	0.4	0.05	5.55	1.09	5.54	eQTL:
2	46747867	rs2346416	A	G	G	promoter_flanking_region	ATP6V1E2	10.33	0.51	-0.06	1.8	-0.61	-0.54	-0.28	-0.23	9.82	1.04	6.22	eQTL:
6	32662059	rs72844347	A	G	A	intergenic_variant	_	10.33	0.23	0.64	4.15	0.28	0.26	0.34	0.37	8.15	-	1.46	eQTL:
22	41665722	rs5751074	G	A	A	intron_variant	RANGAP1	10.33	0.3	-1.27	2.68	-0.37	-0.15	-0.21	-0.02	0.11	-0.22	0.06	eQTL:
1	231736942	rs76369722	A	G	A	intron_variant&non_coding_transcript_variant	LINC00582	10.32	0.25	0.02	4.21	0.37	0.38	0.69	0.47	0.72	-4.02	1.56	eQTL:
1	231513431	rs2491405	C	A	A	promoter_flanking_region	EGLN1	10.32	0.25	1.15	3.44	0.35	0.33	0.41	0.06	3.73	-0.23	4.21	eQTL:
1	231519816	rs11122280	T	C	C	promoter_flanking_region	EGLN1	10.32	0.23	1.58	3.44	0.33	0.32	0.4	0.16	5.87	1.09	5.83	eQTL:
2	46773515	rs7587367	T	C	T	intron_variant	RHOQ	10.32	0.49	0.47	1.65	0.61	0.56	0.55	0.27	2	-1.95	1.6	eQTL:
12	120452826	rs6490281	A	G	G	intron_variant	CCDC64	10.32	0.27	1.56	2.87	0.33	0.29	0.02	0.48	0.06	-6.88	0.32	eQTL:
17	52930833	rs59097901	C	G	G	intergenic_variant	_	10.32	0.45	-0.78	1.41	0.14	0.1	0.1	0.12	0.02	-1.41	0	eQTL:
1	231327666	rs12563076	T	A	T	intron_variant	TRIM67	10.31	0.36	-0.41	2.77	-0.46	-0.57	-0.72	-0.65	0.26	-3	0.03	eQTL:
1	231519804	rs11122279	A	G	G	promoter_flanking_region	EGLN1	10.3	0.23	1.59	3.44	0.33	0.32	0.4	0.05	3.74	-1.02	4.94	eQTL:
2	46754702	rs138754673	C	T	C	intron_variant	ATP6V1E2	10.3	0.52	-0.17	1.51	0.65	0.66	0.68	0.68	9.02	0.24	3.08	eQTL:
2	46558432	rs4953348	A	G	G	CTCF_binding_site	EPAS1	10.29	0.54	0.51	0.42	-0.54	-0.49	-0.34	-0.13	11.28	2.78	13.14	eQTL:
12	120466168	rs7960725	T	C	C	intron_variant	CCDC64	10.29	0.25	1.74	2.9	0.33	0.33	0	0.57	1.58	-1.41	1.15	eQTL:
1	231518928	rs2491407	G	A	A	promoter_flanking_region	EGLN1	10.28	0.24	1.41	3.41	0.34	0.32	0.4	0.05	2.51	0.21	7.15	eQTL:
1	231333752	rs60973362	T	C	T	intron_variant	TRIM67	10.28	0.32	-0.06	3.3	0.42	0.55	0.59	0.17	3.09	1.11	3.02	eQTL:
6	32660337	rs9275227	C	G	C	CTCF_binding_site	_	10.28	0.25	-0.06	4.13	0.29	0.27	0.36	0.37	5.98	0.21	1.58	eQTL:
1	231512925	rs2808584	A	G	G	promoter_flanking_region	EGLN1	10.27	0.25	1.26	3.43	0.34	0.32	0.4	0.05	0.9	-1.37	13.45	eQTL:
4	127312879	rs591912	C	G	G	intergenic_variant	_	10.27	0.3	-1.56	2.26	-0.18	-0.1	-0.1	-0.31	0.08	-0.26	0.05	eQTL:
11	13530491	rs11022861	G	T	G	intergenic_variant	_	10.27	0.35	-1.56	-1.64	-0.49	-0.47	-0.5	-0.5	1.22	-	0.79	eQTL:
12	120480604	rs4767873	C	A	A	intron_variant	CCDC64	10.27	0.26	1.65	2.92	0.33	0.34	0	0.46	0.3	-0.47	5.41	eQTL:
17	65604362	rs201783492	A	C	C	promoter_flanking_region	PITPNC1	10.27	0.41	-1.32	-1.06	-0.13	-0.15	-0.04	-0.12	1.58	-	2.7	eQTL:
12	120476434	rs7295717	G	A	A	intron_variant	CCDC64	10.26	0.25	1.62	2.95	0.33	0.33	0	0.46	4.95	1.02	3.24	eQTL:
17	1855634	rs3934558	T	G	G	intron_variant	RTN4RL1	10.26	0.43	1.48	0.66	-0.13	-0.19	-0.26	-0.2	1.68	-0.59	1.11	eQTL:
1	231557255	rs12097901	C	G	C	promoter	EGLN1	10.26	0.27	-0.48	3.65	-0.34	-0.35	-0.75	-0.49	10.08	3.26	3.26	eQTL:
2	46753151	rs73927878	G	A	G	promoter_flanking_region	ATP6V1E2	10.25	0.51	-0.16	1.52	0.65	0.65	0.66	0.62	1.35	0.08	5.24	eQTL:
8	122104985	rs59388472	C	T	T	intron_variant&non_coding_transcript_variant	RP11-369K17.1	10.25	0.4	1.66	0.79	-0.14	-0.13	-0.01	-0.15	0.25	-	0.01	eQTL:
12	120453320	rs4105713	C	A	A	intron_variant	CCDC64	10.25	0.26	1.59	2.87	0.33	0.29	0.02	0.59	0.44	-1.4	12.17	eQTL:
16	80259050	rs76792860	T	A	A	intron_variant&non_coding_transcript_variant	RP11-525K10.3	10.25	0.3	-3.2	0.76	0.17	0.16	0.1	0.13	0.98	-	0	eQTL:
1	231512768	rs2572253	C	A	A	promoter_flanking_region	EGLN1	10.24	0.24	1.34	3.43	0.34	0.32	0.4	0.05	3.44	0.85	10.22	eQTL:
1	231346713	rs4658873	T	C	C	intron_variant	TRIM67	10.24	0.24	-0.3	4.18	-0.23	-0.3	-0.13	-0.03	0.01	-0.47	0.01	eQTL:
1	231547335	rs2491416	T	C	T	intron_variant	EGLN1	10.24	0.22	-1.37	3.69	-0.33	-0.31	-0.39	-0.15	0.02	-4.95	0.01	eQTL:
1	231897303	rs1538977	A	G	A	promoter_flanking_region	DISC1	10.24	0.24	0.53	4.05	0.38	0.38	0.41	0.52	13.8	-0.99	8.22	eQTL:
1	231733687	rs1655297	C	T	T	enhancer	LINC00582	10.24	0.26	-0.59	3.68	-0.19	-0.1	-0.52	-0.14	7.95	0.78	3.32	eQTL:
1	231733635	rs1655298	T	G	G	enhancer	LINC00582	10.24	0.26	-0.59	3.68	-0.19	-0.1	-0.52	-0.14	1.45	-1.75	0.47	eQTL:
3	108478558	rs201367488	A	G	G	upstream_gene_variant	RETNLB	10.24	0.41	-2.11	0.21	-0.13	-0.13	-0.02	-0.16	1.28	-1.33	0.54	eQTL:
1	231327028	rs12565682	C	T	C	intron_variant	TRIM67	10.23	0.36	-0.23	2.77	0.46	0.57	0.72	0.65	2.97	0.24	1.06	eQTL:
6	32662425	rs9275267	A	G	A	intergenic_variant	_	10.23	0.23	0.77	3.98	0.28	0.27	0.35	0.38	7.85	-	0.39	eQTL:
2	46777693	rs11683396	C	T	T	intron_variant	RHOQ	10.22	0.49	0.21	1.7	-0.54	-0.48	-0.02	-0.13	2.35	-3.71	4.19	eQTL:rs11683396;RHOQ;Cells_Cultured_fibroblasts
2	46560084	rs11125072	T	A	A	intron_variant	EPAS1	10.22	0.53	0.47	0.74	-0.53	-0.48	-0.31	-0.02	8.59	-1.63	11.88	eQTL:
6	32642386	rs9274986	G	A	G	intergenic_variant	_	10.22	0.2	-0.62	4.54	0.22	0.23	0.44	0.5	8.67	-	0.01	eQTL:
10	123392526	rs60225399	G	C	C	intergenic_variant	_	10.22	0.3	0.95	2.82	-0.29	-0.24	-0.3	-0.4	3.09	1.13	1.9	eQTL:
1	231645947	rs1626429	A	T	A	intergenic_variant	_	10.21	0.33	1.03	2.36	0.45	0.45	0.7	0.68	0.05	-0.63	2.38	eQTL:
1	231546452	rs11805033	T	C	T	intron_variant	EGLN1	10.21	0.25	0.64	3.68	0.36	0.31	0.52	0.44	0.34	-0.78	0.65	eQTL:
2	47041685	rs4953424	G	A	A	promoter_flanking_region	LINC01118	10.21	0.18	-1.76	4.07	-0.28	-0.47	-0.26	-0.57	5.74	0.81	9.1	eQTL:
2	46609957	rs11690950	A	G	A	intron_variant	EPAS1	10.21	0.44	0.16	1.89	0.49	0.46	0.21	0.29	0.27	-3.22	0.22	eQTL:
4	61086747	rs13152418	A	G	G	intergenic_variant	_	10.21	0.43	-0.81	-1.37	-0.14	-0.08	-0.04	-0.16	6.88	-	2.61	eQTL:
6	30989177	rs565232672	A	G	G	intron_variant	MUC22	10.21	0.4	-0.34	2.23	-0.13	-0.02	-0.09	-0.2	1.89	-	4.14	eQTL:
1	231746430	rs77035692	G	A	G	intron_variant&non_coding_transcript_variant	LINC00582	10.2	0.28	-0.01	3.56	0.41	0.44	0.7	0.69	0.6	-0.62	1.31	eQTL:
2	61262134	rs1177233	T	C	C	intron_variant	PEX13	10.2	0.18	-1.45	4.18	-0.29	-0.23	-0.33	-0.7	0.41	-0.24	0.05	eQTL:
12	120446992	rs10744747	A	G	A	intron_variant	CCDC64	10.2	0.24	1.94	2.89	0.33	0.34	0.21	0.74	2.99	0.66	0.77	eQTL:
1	231548480	rs2808611	A	G	A	intron_variant	EGLN1	10.19	0.22	-1.29	3.67	-0.33	-0.31	-0.39	-0.15	6.53	1.71	5.97	eQTL:
2	46774599	rs1001746	A	G	G	intron_variant	RHOQ	10.19	0.49	0.15	1.7	-0.54	-0.48	-0.05	-0.13	7.9	-0.66	19.27	eQTL:rs1001746;RHOQ;Artery_Tibial;Lung;Colon_Sigmoid;Nerve_Tibial;Adipose_Subcutaneous
4	76201680	rs71629023	G	A	A	intron_variant&non_coding_transcript_variant	RP11-542G1.1	10.19	0.45	-1.41	0.47	-0.27	-0.23	-0.58	-0.37	0.67	-	1.59	eQTL:
6	32662459	rs9275269	A	G	A	intergenic_variant	_	10.19	0.23	0.79	3.97	0.28	0.27	0.35	0.37	12.36	-	1.87	eQTL:
1	231327066	rs60874670	C	T	C	intron_variant	TRIM67	10.18	0.36	-0.2	2.76	0.46	0.57	0.72	0.65	4.5	0.24	1.06	eQTL:
1	231702791	rs117321035	A	T	A	downstream_gene_variant	TSNAX	10.18	0.31	0.67	2.91	0.43	0.46	0.7	0.7	3.74	0.43	2.52	eQTL:
2	61274507	rs1177231	T	A	A	intron_variant	PEX13	10.18	0.19	-1.73	3.92	-0.29	-0.23	-0.34	-0.31	4.12	0.36	1.1	eQTL:
9	106090669	rs415115	C	T	T	upstream_gene_variant	RP11-341A22.2	10.18	0.39	-1.77	0.76	-0.14	-0.17	-0.14	-0.15	0.47	-1.6	0.23	eQTL:
1	92862216	rs552411388	A	T	T	3_prime_UTR_variant	RPAP2	10.17	0.38	-2.54	-0.14	-0.12	-0.15	-0.03	-0.09	0.01	-0.96	0	eQTL:
1	231513979	rs2437148	A	G	G	promoter_flanking_region	EGLN1	10.17	0.25	1.06	3.45	0.34	0.32	0.41	0.05	5.81	2.28	8.16	eQTL:
1	231327788	rs12565745	C	T	C	intron_variant	TRIM67	10.17	0.36	-0.17	2.77	0.46	0.57	0.72	0.65	2.5	0.69	1.11	eQTL:
1	85791050	rs77848619	G	A	A	intron_variant	DDAH1	10.17	0.4	-1.23	1.08	0.14	0.14	0.03	0.07	3.46	1.73	6.11	eQTL:
2	222270434	rs12989290	T	G	G	intergenic_variant	_	10.17	0.38	1.15	-1.61	-0.12	-0.09	-0.15	-0.13	1.47	0.13	9.44	eQTL:
2	47044277	rs2289930	C	T	T	promoter_flanking_region	LINC01118	10.17	0.23	-1.96	3.14	-0.31	-0.45	-0.23	-0.46	0.54	-0.84	1	eQTL:
3	33243558	rs6783823	A	G	G	intron_variant	SUSD5	10.17	0.37	-2.32	0.45	-0.11	-0.15	-0.29	-0.1	2.02	-3.84	0.83	eQTL:
4	190563402	rs73027145	T	C	C	intergenic_variant	_	10.17	0.24	2.04	2.81	0.13	0.13	0.52	0.3	2.56	-	0.02	eQTL:
11	15412448	rs567798258	A	G	G	intergenic_variant	_	10.17	0.31	-1.5	-2.08	-0.09	-0.12	-0.04	-0.19	1.09	-0.73	0.73	eQTL:
12	120466507	rs12310591	A	T	T	intron_variant	CCDC64	10.17	0.23	-2.19	2.89	-0.3	-0.25	-0.03	-0.16	1.93	-0.39	0.84	eQTL:
1	231327189	rs58135532	G	A	G	intron_variant	TRIM67	10.16	0.36	-0.19	2.74	0.46	0.57	0.72	0.66	0.25	-2.41	0.48	eQTL:
1	231347476	rs4658904	G	A	A	CTCF_binding_site	TRIM67	10.16	0.23	-0.33	4.19	-0.23	-0.3	-0.19	-0.02	8.42	1.15	14.35	eQTL:
2	46778268	rs60199254	C	T	C	intron_variant	RHOQ	10.16	0.51	0.29	1.32	0.63	0.61	0.67	0.29	2.38	-3.71	8.02	eQTL:rs60199254;PIGF;Artery_Aorta
22	41759375	rs5758311	G	T	T	downstream_gene_variant	ZC3H7B	10.16	0.27	-0.54	3.48	0.36	0.14	0.05	0.67	0.65	-1.05	0.15	eQTL:
1	231733409	rs117036519	G	A	G	intron_variant&non_coding_transcript_variant	LINC00582	10.15	0.3	-0.03	3.32	0.43	0.4	0.67	0.59	0.04	-0.45	0	eQTL:
4	63208907	rs73215544	C	G	G	intergenic_variant	_	10.15	0.41	-0.55	1.79	-0.43	-0.43	-0.26	-0.33	0.37	-	0.49	eQTL:
6	57572741	rs79582598	G	A	A	intergenic_variant	_	10.15	0.35	-0.77	2.39	-0.29	-0.37	-0.22	0	2.05	0.05	0.56	eQTL:
6	45263928	rs544267339	C	T	T	intron_variant	SUPT3H	10.15	0.39	-1.26	-1.15	-0.14	-0.13	-0.08	-0.06	0.01	-0.3	0	eQTL:
5	21711879	rs111865348	T	G	G	intron_variant&non_coding_transcript_variant	RP11-804N13.1	10.14	0.16	-3.45	3.57	-0.04	-0.02	-0.02	-0.08	0.41	-0.7	0.16	eQTL:
13	81873583	rs4884177	T	G	G	intron_variant&non_coding_transcript_variant	RP11-452B18.2	10.14	0.45	0.73	1.23	-0.16	-0.16	-0.11	-0.22	1.5	-	0.5	eQTL:
1	231747807	rs16854643	C	T	C	non_coding_transcript_exon_variant	LINC00582	10.13	0.28	0.07	3.59	0.41	0.43	0.69	0.69	4.31	-0.26	14.93	eQTL:
6	62304870	rs1336365	C	G	G	enhancer	_	10.13	0.21	-4.04	-2.21	-0.31	-0.31	-0.4	-0.44	0.29	-0.4	0.17	eQTL:
6	32663986	rs6457619	C	G	C	intergenic_variant	_	10.13	0.3	0.61	2.99	0.36	0.31	0.43	0.51	7.65	0.33	1.64	eQTL:
1	231513993	rs2474623	T	C	C	promoter_flanking_region	EGLN1	10.12	0.25	1.07	3.44	0.34	0.32	0.4	0.05	3.8	0.5	7.72	eQTL:
1	231346186	rs4658872	G	A	A	intron_variant	TRIM67	10.12	0.23	-0.26	4.19	-0.23	-0.3	-0.15	-0.03	1.67	0.24	0.89	eQTL:
1	231733795	rs1655296	G	T	T	enhancer	LINC00582	10.12	0.27	-0.1	3.68	0.19	0.1	0.52	0.15	1.4	-1.45	0.27	eQTL:
4	119986094	rs184319250	G	T	T	downstream_gene_variant	SYNPO2	10.12	0.37	-0.15	-2.63	0.12	0.05	0.02	0.07	0.53	-	0.01	eQTL:
6	32586420	rs3135004	A	G	A	intergenic_variant	_	10.12	0.31	-0.09	3.18	0.24	0.19	0.28	0.29	5.69	-	0.01	eQTL:
6	32663564	rs5000634	A	G	A	intergenic_variant	_	10.12	0.3	0.64	2.99	0.36	0.3	0.43	0.51	15	0.13	4.31	eQTL:
16	1005282	rs59808563	A	C	C	intron_variant	LMF1	10.12	0.32	-3.12	-0.34	-0.1	-0.06	-0.08	-0.41	2.72	-	11.9	eQTL:
19	35513566	rs79781252	T	C	C	intron_variant	GRAMD1A	10.12	0.39	-2.28	0.17	-0.12	-0.12	-0.1	-0.18	0.14	-7.07	12.41	eQTL:
1	231777645	rs2883923	C	T	C	intron_variant&NMD_transcript_variant	DISC1	10.11	0.24	0.6	3.92	0.37	0.41	0.67	0.67	1.04	0.05	0.67	eQTL:
2	46556345	rs13419896	G	A	G	intron_variant	EPAS1	10.11	0.53	-0.38	0.52	0.55	0.5	0.85	0.58	1.4	-0.58	7.41	eQTL:
2	46554533	rs11125071	C	G	G	intron_variant	EPAS1	10.11	0.53	-0.49	0.59	0.53	0.47	0.33	0.37	0.02	-7.78	0.97	eQTL:
2	46870805	rs116997976	G	T	G	CTCF_binding_site	_	10.11	0.37	-0.9	-1.91	0.52	0.53	0.56	0.56	1.08	0.74	9.42	eQTL:
6	62431522	rs12208789	A	G	G	intron_variant	KHDRBS2	10.11	0.42	1.61	0.43	-0.39	-0.41	-0.32	-0.04	1.09	-	0.01	eQTL:brain
1	231461261	rs6661811	G	A	A	intergenic_variant	_	10.1	0.2	-0.16	4.7	-0.29	-0.31	-0.39	-0.08	7.85	0.47	2.59	eQTL:rs6661811;EXOC8;Whole_Blood
1	231753463	rs6541279	G	C	C	intron_variant&NMD_transcript_variant	TSNAX-DISC1	10.1	0.19	-1.3	4.05	-0.13	-0.08	-0.61	-0.31	3.51	0.25	3.17	eQTL:
1	80863338	rs536424781	T	C	C	regulatory_region_variant	_	10.1	0.24	-3.72	1.49	0.14	0.14	0.46	0.38	1.2	-	0.02	eQTL:
2	46556823	rs13420272	C	T	C	intron_variant	EPAS1	10.09	0.53	-0.41	0.51	0.55	0.49	0.79	0.46	2.91	0.24	9.19	eQTL:
2	47045309	rs2289933	C	T	T	promoter_flanking_region	LINC01118	10.09	0.23	-1.97	3	-0.32	-0.45	-0.22	-0.46	4.83	-0.1	3.1	eQTL:
2	176007565	rs10186571	T	A	A	intron_variant	ATF2	10.09	0.31	-2.75	0.77	-0.09	-0.09	-0.03	-0.14	0.32	-0.22	0.24	eQTL:
12	120489784	rs2393570	T	G	G	intron_variant	CCDC64	10.09	0.25	1.48	2.99	0.33	0.33	0	0.46	2.39	-	0.02	eQTL:
21	41398133	rs201842064	A	T	T	intron_variant	DSCAM	10.09	0.33	-0.46	2.8	0.1	0.06	0.26	0.14	1.3	-	0	eQTL:
22	41667493	rs2267429	G	C	C	intron_variant	RANGAP1	10.09	0.27	-1.32	2.69	-0.36	-0.14	-0.2	-0.01	0.99	0.12	0.67	eQTL:
6	32559456	rs28366253	G	A	A	upstream_gene_variant	HLA-DRB1	10.08	0.26	1	3.17	-0.17	-0.1	-0.11	-0.05	3.44	-0.57	9.37	eQTL:
6	32659994	rs4713580	C	T	C	CTCF_binding_site	_	10.08	0.24	-0.01	4.09	0.29	0.26	0.35	0.37	4.13	-1.21	15.54	eQTL:
6	32664675	rs2894380	A	G	A	intergenic_variant	_	10.08	0.29	0.64	3.02	0.35	0.3	0.43	0.51	6.75	0.47	0.51	eQTL:
6	32662974	rs9275282	C	T	C	intergenic_variant	_	10.08	0.24	0.85	3.66	0.29	0.26	0.34	0.36	8.93	0.13	0.09	eQTL:
1	231554531	rs7534248	C	T	C	promoter	EGLN1	10.08	0.26	0.36	3.63	0.36	0.31	0.53	0.44	3.94	0.23	0.23	eQTL:
1	231514243	rs2572251	C	T	T	promoter_flanking_region	EGLN1	10.07	0.25	1.02	3.43	0.34	0.32	0.4	0.05	1.88	-1.53	3.32	eQTL:
1	231348994	rs4658905	C	T	T	intron_variant	TRIM67	10.07	0.23	-0.2	4.19	0.23	0.3	0.19	0.03	1.29	-1.08	1.07	eQTL:
1	231448497	rs78561501	G	A	G	intergenic_variant	_	10.06	0.38	-0.47	2.16	0.49	0.54	0.73	0.73	0.75	-0.15	1.62	eQTL:
2	46869861	rs145651110	T	C	T	intergenic_variant	_	10.06	0.38	-0.76	-1.89	0.53	0.53	0.56	0.56	3.85	0.05	9.34	eQTL:
2	46799753	rs1901261	G	C	C	intron_variant	RHOQ	10.06	0.25	1.87	-2.76	0.38	0.38	0.41	0.41	0.28	-5.91	3.29	eQTL:
6	32662920	rs9275281	G	A	G	intergenic_variant	_	10.06	0.24	0.81	3.67	0.29	0.26	0.35	0.37	7.44	0.13	0.04	eQTL:
10	20848907	rs61855111	A	G	G	intergenic_variant	_	10.06	0.36	-1.14	1.67	-0.13	-0.06	-0.25	0	0.11	-0.09	0.02	eQTL:
12	28805055	rs7136017	A	G	G	intergenic_variant	_	10.06	0.12	-3.97	4.07	-0.19	-0.23	-0.21	-0.19	0.03	-	0	eQTL:
1	231322217	rs74143578	C	T	C	intron_variant	TRIM67	10.05	0.37	-0.68	2.12	0.46	0.57	0.73	0.67	0.61	-0.21	0.81	eQTL:
1	231736330	rs12134398	C	A	A	promoter_flanking_region	LINC00582	10.05	0.22	0.54	4.14	0.16	0.05	0.52	0.23	4.46	1.95	8.21	eQTL:
1	231712252	rs12741029	G	C	G	intron_variant&NMD_transcript_variant	TSNAX-DISC1	10.05	0.4	-0.55	1.87	0.53	0.48	0.38	0.46	8.52	0.15	5.34	eQTL:
2	46550769	rs7582701	G	C	G	intron_variant	EPAS1	10.05	0.52	0.89	-0.35	-0.54	-0.49	-0.79	-0.07	13.46	1.75	9.96	eQTL:
6	62305440	rs9341451	G	A	A	intergenic_variant	_	10.05	0.23	-3.77	-1.69	-0.33	-0.33	-0.45	-0.45	2.4	0.2	0.8	eQTL:
15	37605601	rs201575891	C	T	T	intergenic_variant	_	10.05	0.43	-1.66	-0.06	0.24	0.19	0.18	0.09	0.42	-	0.01	eQTL:
1	231320720	rs41304012	A	T	A	intron_variant	TRIM67	10.04	0.36	-0.85	1.92	0.46	0.57	0.73	0.66	0.67	-3.76	1.14	eQTL:
1	167358519	rs12117962	A	G	G	intron_variant&NMD_transcript_variant	POU2F1	10.04	0.27	-2.16	-1.87	-0.12	-0.15	-0.2	-0.04	6.06	1.99	4.65	eQTL:
2	109387162	rs142488352	G	T	T	intron_variant	RANBP2	10.04	0.07	-7.42	-4.05	0.13	0.04	0.1	0.11	0.59	-0.6	2.6	eQTL:
6	45263930	rs562422157	C	T	T	intron_variant	SUPT3H	10.04	0.4	-1.01	-1.15	-0.14	-0.13	-0.08	-0.06	0.01	-0.3	0	eQTL:
19	7764374	rs75552259	T	C	C	promoter	FCER2	10.04	0.4	0.88	1.39	-0.12	-0.12	-0.14	-0.05	4.23	0.12	0.12	eQTL:
1	231328889	rs10864673	C	A	C	promoter_flanking_region	TRIM67	10.03	0.33	-0.32	2.8	-0.42	-0.55	-0.6	-0.22	0.06	-4.86	4.01	eQTL:
3	15756055	rs191702556	C	A	A	intron_variant	ANKRD28	10.03	0.4	1.23	0.9	-0.14	-0.23	-0.21	-0.27	0	-1.4	5.33	eQTL:
12	120490885	rs12422923	G	A	A	intron_variant	CCDC64	10.03	0.23	-1.83	3.03	-0.3	-0.25	-0.03	-0.16	1.64	-	0.62	eQTL:
22	41755105	rs5751084	A	G	G	CTCF_binding_site	ZC3H7B	10.03	0.27	-0.19	3.51	-0.37	-0.13	-0.01	-0.2	17.01	4.81	17.55	eQTL:rs5751084;PHF5A;Thyroid
1	231748498	rs7529790	C	A	A	promoter	LINC00582	10.03	0.24	-0.88	3.67	-0.15	-0.08	-0.61	-0.3	4.17	0.99	0.99	eQTL:
1	231514218	rs2808585	C	T	T	promoter_flanking_region	EGLN1	10.02	0.24	1.04	3.43	0.34	0.31	0.4	0.05	4.77	0.23	4.99	eQTL:
1	231514567	rs2790890	C	T	T	promoter_flanking_region	EGLN1	10.02	0.25	0.94	3.42	0.34	0.32	0.4	0.17	0.64	-2.64	1.6	eQTL:
11	29980383	rs576011	A	G	A	intergenic_variant	_	10.02	0.39	-0.79	1.59	0.13	0.1	0.1	0.42	1.22	-	0.61	eQTL:
16	89964809	rs62052181	T	C	C	intron_variant	TCF25	10.02	0.45	0.99	0.73	0.19	0.12	0.07	0.46	3.33	0.52	11.02	eQTL:
1	231753377	rs6541278	C	T	T	intron_variant&NMD_transcript_variant	TSNAX-DISC1	10.01	0.19	-1.25	4.05	-0.13	-0.08	-0.61	-0.32	1.43	0.15	0.91	eQTL:
1	231460904	rs2356221	T	C	C	intergenic_variant	_	10.01	0.19	-0.14	4.71	-0.29	-0.31	-0.39	-0.07	3.01	-1.41	0.38	eQTL:
6	36723310	rs28482294	T	G	G	intron_variant	CPNE5	10.01	0.44	0.23	1.57	-0.16	-0.14	-0.19	-0.24	4.12	-	22.15	eQTL:
6	62305374	rs9352069	A	G	G	intergenic_variant	_	10.01	0.21	-4.15	-1.75	-0.32	-0.32	-0.44	-0.44	2.71	0.2	0.94	eQTL:
16	86598297	rs533360138	A	T	T	upstream_gene_variant	FOXC2	10.01	0.36	-0.32	2.4	-0.11	-0.08	-0.05	-0.08	8.61	0.25	10.38	eQTL:
1	231327781	rs6656864	A	G	A	intron_variant	TRIM67	10	0.32	-0.39	2.77	-0.42	-0.56	-0.59	-0.21	2.68	0.24	0.1	eQTL:
2	46555221	rs12613519	A	G	G	intron_variant	EPAS1	10	0.53	-0.5	0.44	0.54	0.49	0.34	0.39	3.35	-0.33	4.85	eQTL:
5	21712022	rs77581420	G	T	T	intron_variant&non_coding_transcript_variant	RP11-804N13.1	10	0.13	-4.41	3.57	-0.04	-0.02	-0.02	-0.06	0.29	-0.75	5.5	eQTL:
6	32662677	rs9275277	G	A	G	intergenic_variant	_	10	0.25	0.56	3.61	0.29	0.27	0.35	0.37	7.54	-	0.07	eQTL:
6	32662676	rs9275276	T	C	T	intergenic_variant	_	10	0.25	0.56	3.61	0.29	0.27	0.35	0.37	8.26	-	0.07	eQTL:
1	11541131	rs559516069	C	T	T	promoter	PTCHD2	10	0.38	-0.4	2.09	-0.14	-0.08	-0.05	-0.17	6.4	0.75	0.75	eQTL:
6	32662843	rs9275279	G	A	G	intergenic_variant	_	9.99	0.25	0.63	3.64	0.29	0.26	0.35	0.37	6.04	0.13	0.26	eQTL:
15	37605603	rs199628379	G	T	T	intergenic_variant	_	9.99	0.43	-1.62	-0.06	0.24	0.19	0.18	0.09	0.44	-	0	eQTL:
22	41762523	rs5758314	T	G	G	upstream_gene_variant	TEF	9.99	0.26	-0.63	3.46	0.35	0.13	0.06	0.56	1.65	-0.7	5.2	eQTL:
1	161698019	rs371772583	G	C	C	downstream_gene_variant	FCRLB	9.98	0.46	0.75	-0.9	-0.61	-0.61	-0.6	-0.61	1.8	-	3.75	eQTL:
2	47033078	rs7565800	T	C	C	promoter_flanking_region	_	9.98	0.21	-0.95	3.89	-0.25	-0.34	0	-0.44	1.33	-5.56	3.88	eQTL:
5	66613646	rs187011545	G	T	T	intergenic_variant	_	9.98	0.39	-1.89	0.33	-0.12	-0.14	-0.11	-0.53	2.53	0.41	0.13	eQTL:
22	41761290	rs4820437	T	C	C	enhancer	TEF	9.98	0.26	-0.63	3.46	0.35	0.13	0.04	0.66	3.11	0.24	7.63	eQTL:
2	46549533	rs10193827	C	T	C	intron_variant	EPAS1	9.97	0.51	0.93	-0.38	-0.54	-0.48	-0.84	-0.49	2.19	-0.83	3.44	eQTL:
12	28816181	rs1606354	A	G	G	intergenic_variant	_	9.97	0.1	5.22	3.93	0.23	0.14	0.6	0.54	0.43	-0.45	0.03	eQTL:
6	31323254	rs61759952	G	C	C	promoter	HLA-B	9.97	0.28	-2.41	1.28	-0.11	-0.11	-0.06	-0.04	5.8	2.29	2.29	eQTL:
6	32632777	rs1049068	C	T	T	promoter	HLA-DQB1	9.97	0.05	1.24	5.77	-0.05	-0.09	-0.07	-0.12	5.29	3.04	3.04	eQTL:
1	75911243	rs7418731	A	T	T	intron_variant	SLC44A5	9.96	0.19	-3.31	-2.77	-0.07	-0.06	-0.14	-0.16	3.42	0.24	0.75	eQTL:
1	231349914	rs4658906	C	A	A	enhancer	TRIM67	9.96	0.23	-0.53	3.92	-0.23	-0.3	-0.15	-0.02	0.62	-0.99	2.18	eQTL:
1	231517552	rs2486740	T	C	C	enhancer	EGLN1	9.96	0.25	0.9	3.4	0.34	0.32	0.4	0.05	0.96	-2.39	5.11	eQTL:
2	46551468	rs4953341	G	A	G	intron_variant	EPAS1	9.96	0.52	0.83	-0.29	-0.53	-0.48	-0.65	-0.12	2	0.36	3.09	eQTL:
5	21712716	rs73066688	C	T	T	intron_variant&non_coding_transcript_variant	RP11-804N13.1	9.96	0.14	-3.68	3.56	-0.04	-0.02	-0.02	-0.09	1.83	0.59	1.43	eQTL:
8	23485518	rs75031821	A	C	C	intergenic_variant	_	9.96	0.38	-0.44	2.07	-0.12	-0.11	-0.15	-0.4	0.03	-0.84	0.01	eQTL:
1	167343995	rs2015005	T	G	G	intron_variant&NMD_transcript_variant	POU2F1	9.95	0.28	-1.71	-2.05	-0.12	-0.15	-0.2	-0.04	9.69	-2.58	9.85	eQTL:
1	231750210	rs117818522	C	T	C	upstream_gene_variant	LINC00582	9.95	0.28	-0.01	3.45	0.4	0.43	0.69	0.69	0.39	-1.37	1.08	eQTL:
1	231739092	rs142736683	T	C	T	intron_variant&non_coding_transcript_variant	LINC00582	9.95	0.22	0.21	4.13	0.36	0.36	0.66	0.66	2.16	0.05	5.03	eQTL:
2	46886565	rs4953408	A	C	C	intergenic_variant	_	9.94	0.42	-0.98	-0.93	0.47	0.54	0.33	0.46	2.53	0.19	0.3	eQTL:
3	136580347	rs530371890	G	A	A	promoter	NCK1	9.94	0.39	-1.52	-0.65	-0.12	-0.12	-0.11	-0.11	1.13	-2.42	-2.42	eQTL:
1	231783271	rs143728754	T	G	T	intron_variant&NMD_transcript_variant	DISC1	9.93	0.23	0.71	3.78	0.37	0.39	0.66	0.66	1.21	-	0.32	eQTL:
1	231514942	rs2572248	A	G	G	promoter_flanking_region	EGLN1	9.93	0.25	0.83	3.42	0.34	0.32	0.4	0.05	6.45	1.76	12.13	eQTL:
2	109360761	rs145128757	G	A	A	intron_variant	RANBP2	9.93	0.07	-7.84	-3.78	0.13	0.04	0.1	0.1	1.68	0.15	0.94	eQTL:
4	185730833	rs540459604	C	T	T	intron_variant	ACSL1	9.93	0.42	-0.73	1.12	-0.14	-0.09	-0.04	-0.06	1.64	0.16	0.64	eQTL:
6	32642406	rs9274988	G	T	G	intergenic_variant	_	9.93	0.2	0.19	4.47	-0.22	-0.24	-0.46	-0.52	7.94	-	0.01	eQTL:
6	32642405	rs9274987	G	T	G	intergenic_variant	_	9.93	0.2	0.19	4.47	-0.22	-0.24	-0.46	-0.52	8	-	0.01	eQTL:
1	231899877	rs2793085	C	G	G	promoter_flanking_region	DISC1	9.92	0.19	0.11	4.65	0.32	0.33	0.56	0.3	3.64	1.23	3.88	eQTL:
6	62298416	rs2344446	C	T	T	intergenic_variant	_	9.92	0.2	2.19	-3.25	0.31	0.31	0.43	0.43	3.23	1.02	2.09	eQTL:
22	41661154	rs2235852	G	T	T	intron_variant	RANGAP1	9.92	0.27	-1.19	2.66	-0.36	-0.12	-0.2	0	0.44	-7.22	8.85	eQTL:
1	243046821	rs79709831	A	T	T	upstream_gene_variant	RP11-498M14.1	9.91	0.42	0.65	1.18	-0.14	-0.1	-0.28	-0.17	3.27	0.43	1.35	eQTL:
4	5124128	rs149301281	C	T	T	intron_variant	STK32B	9.91	0.41	0.71	1.25	-0.13	-0.11	-0.05	-0.1	2.14	0.45	0.91	eQTL:
6	150992246	rs9285527	T	C	C	intron_variant	PLEKHG1	9.91	0.43	-0.18	1.52	-0.13	-0.18	-0.13	-0.16	0.23	-0.26	0.05	eQTL:
11	21806190	rs113502126	A	G	G	intergenic_variant	_	9.91	0.26	-3.76	-0.68	-0.12	-0.06	-0.04	-0.23	9.35	0.12	1.93	eQTL:
1	231514829	rs2572249	G	A	A	promoter_flanking_region	EGLN1	9.9	0.24	0.88	3.42	0.34	0.32	0.4	0.17	1.15	-1.89	2.39	eQTL:
2	61363289	rs2592491	A	G	G	intron_variant	KIAA1841	9.9	0.23	-0.88	3.69	-0.23	-0.27	-0.33	-0.36	2.46	0.23	0.37	eQTL:rs2592491;C2orf74;Uterus
4	89260959	rs1837586	A	C	A	promoter_flanking_region	_	9.9	0.41	1.51	0.33	-0.14	-0.1	-0.05	-0.06	0.29	-0.25	0.01	eQTL:
12	28809650	rs12816096	A	G	G	intergenic_variant	_	9.9	0.12	-3.88	4	-0.19	-0.23	-0.2	-0.12	12.34	0.24	5.79	eQTL:
17	77328747	rs59453204	T	C	C	intron_variant	RBFOX3	9.9	0.34	-1.61	1.05	0.11	0.1	0.35	0.2	0.2	-2.32	0.03	eQTL:
22	41660301	rs35445172	G	A	A	intron_variant	RANGAP1	9.9	0.27	-1.12	2.67	-0.36	-0.13	-0.2	-0.01	2.88	-0.43	10.96	eQTL:
1	42905037	rs4660635	G	A	A	promoter_flanking_region	ZMYND12	9.89	0.21	1.91	3.22	0.34	0.22	0.08	0.14	0.55	-0.98	0.01	eQTL:
3	52676631	rs576108554	A	G	G	intron_variant	PBRM1	9.89	0.41	0.81	1.1	-0.13	-0.16	-0.05	-0.65	3.1	0.59	2.33	eQTL:
1	10459779	rs3737155	G	A	G	promoter	PGD	9.89	0.13	1.43	-4.82	-0.27	-0.22	-0.21	-0.2	5.77	-2.75	-2.75	eQTL:
1	231516756	rs2437147	T	C	C	intron_variant	EGLN1	9.88	0.24	0.86	3.41	0.34	0.32	0.4	0.05	4.57	0.42	0.49	eQTL:
1	231739102	rs145063784	A	G	A	intron_variant&non_coding_transcript_variant	LINC00582	9.88	0.22	0.18	4.14	0.35	0.36	0.67	0.46	2.26	0.05	4.77	eQTL:
1	231514806	rs2739514	G	A	A	promoter_flanking_region	EGLN1	9.88	0.24	0.9	3.42	0.34	0.32	0.4	0.35	1.52	-1.82	2.79	eQTL:rs2739514;EGLN1;Adrenal_Gland;Brain_Nucleus_accumbens_basal_ganglia
2	47008964	rs6756738	C	T	T	promoter_flanking_region	RP11-333I13.1	9.88	0.27	0.72	2.98	0.39	0.54	0.06	0.61	0.49	-3.08	0.23	eQTL:
2	61280675	rs62150982	T	C	T	downstream_gene_variant	PEX13	9.88	0.17	-1.78	4.01	-0.27	-0.23	-0.33	-0.3	0.14	-0.3	0	eQTL:
5	21712175	rs73066687	A	G	G	intron_variant&non_coding_transcript_variant	RP11-804N13.1	9.88	0.13	-4.1	3.56	-0.04	-0.02	-0.02	-0.09	3.15	0.59	6.64	eQTL:
6	32661960	rs73407347	A	T	A	intergenic_variant	_	9.88	0.2	0.79	4.18	0.27	0.24	0.32	0.35	7.07	-	1.03	eQTL:
6	32659158	rs5002702	G	A	G	enhancer	_	9.88	0.26	-0.03	3.54	0.32	0.25	0.32	0.4	6.83	1.27	5.22	eQTL:
12	28805345	rs7136714	G	A	A	intergenic_variant	_	9.88	0.11	-3.96	4.05	-0.18	-0.23	-0.17	-0.04	5.45	-	1.7	eQTL:
22	41656332	rs5751071	G	A	A	intron_variant	RANGAP1	9.88	0.27	-0.9	2.87	-0.36	-0.13	-0.2	-0.01	3.32	0.14	2.48	eQTL:
1	231753287	rs6541277	G	A	A	intron_variant&NMD_transcript_variant	TSNAX-DISC1	9.87	0.18	-1.36	4.05	-0.13	-0.08	-0.61	-0.31	0.09	-0.3	0	eQTL:
11	10200534	rs58682309	G	A	A	intron_variant	SBF2	9.87	0.45	-0.76	0.78	0.22	0.26	0.2	0.24	0.72	-	0.01	eQTL:
17	67396690	rs111557745	G	C	C	intergenic_variant	_	9.87	0.38	-0.97	-1.32	-0.12	-0.07	-0.34	-0.26	0.01	-0.35	0.01	eQTL:
5	119825073	rs6882173	G	T	G	intron_variant	PRR16	9.86	0.33	2.36	-0.52	0.1	0.12	0.06	0.07	10.57	-	4.25	eQTL:
12	120434838	rs11064986	T	C	C	intron_variant	CCDC64	9.86	0.27	0.9	2.86	0.34	0.35	0	0.34	4.13	0.26	0.12	eQTL:
14	106259853	rs2753578	C	T	C	intergenic_variant	_	9.86	0.35	-0.37	2.35	0.31	0.02	0.51	0.53	0.09	-0.91	0.05	eQTL:
22	41659580	rs2413639	G	A	A	enhancer	RANGAP1	9.86	0.27	-1.13	2.67	-0.36	-0.13	-0.2	-0.01	13.03	0.14	5.03	eQTL:
19	10514875	rs537833533	A	G	G	promoter	CDC37	9.86	0.36	0.18	2.3	-0.11	-0.05	-0.08	-0.23	13.02	-1.16	-1.16	eQTL:
1	231768677	rs150843141	C	T	C	intron_variant&NMD_transcript_variant	DISC1	9.85	0.23	0.56	3.8	0.37	0.4	0.67	0.67	0.01	-0.86	0	eQTL:
19	10160291	rs541073615	G	A	A	intron_variant&non_coding_transcript_variant	C3P1	9.85	0.34	-1.25	-1.45	-0.1	-0.13	-0.16	-0.24	1.51	-	1.57	eQTL:
1	231747989	rs7548847	G	A	A	upstream_gene_variant	LINC00582	9.84	0.22	-0.95	3.67	-0.15	-0.08	-0.61	-0.29	1.35	-1.61	14.86	eQTL:
1	231743681	rs2356384	G	A	A	promoter_flanking_region	LINC00582	9.84	0.22	-1.09	3.63	-0.15	-0.08	-0.61	-0.31	0.25	-0.3	4.73	eQTL:
2	61263750	rs2698196	T	C	C	intron_variant	PEX13	9.84	0.19	0.68	4.25	0.3	0.24	0.34	0.71	5.49	0.05	0.15	eQTL:
18	65388766	rs12959189	T	A	T	intron_variant&non_coding_transcript_variant	RP11-638L3.1	9.84	0.28	1.28	-2.31	-0.42	-0.43	-0.43	-0.27	2.44	-	0.43	eQTL:
19	56456603	rs13344644	T	G	G	upstream_gene_variant	NLRP8	9.84	0.38	-0.18	-2.12	-0.12	-0.17	-0.02	-0.07	2.14	0.12	0.42	eQTL:
22	41657626	rs2235850	C	T	T	intron_variant	RANGAP1	9.84	0.26	-0.95	2.88	-0.36	-0.12	-0.2	-0.01	10.97	2.4	9.84	eQTL:
22	41658632	rs2284079	C	T	T	intron_variant	RANGAP1	9.84	0.27	-1.13	2.67	-0.36	-0.13	-0.2	-0.01	0.93	-0.69	12.84	eQTL:
6	32632724	rs1049083	C	T	T	promoter	HLA-DQB1	9.84	0.11	1.89	4.8	0.25	0.34	0.26	0.23	19.68	3.18	3.18	eQTL:
2	46903401	rs4953411	A	G	G	intergenic_variant	_	9.83	0.34	-0.67	2.12	-0.37	-0.46	-0.14	-0.21	9.69	-0.68	7.88	eQTL:rs4953411;RP11-536C12.1;Prostate
8	16924953	rs77143623	T	C	C	intron_variant	MICU3	9.83	0.42	-1	0.7	-0.13	-0.08	-0.02	-0.04	0.41	-0.8	0.21	eQTL:
10	74972619	rs560812423	G	C	C	intron_variant	FAM149B1	9.83	0.41	-1.29	-0.4	-0.13	-0.1	-0.01	-0.07	1.38	-	4.28	eQTL:
17	13849338	rs77864226	T	C	C	intron_variant&non_coding_transcript_variant	COX10-AS1	9.83	0.35	-0.57	2.06	-0.13	-0.13	-0.04	-0.25	1.56	0.17	3.04	eQTL:
1	116082512	rs199957244	T	A	A	intergenic_variant	_	9.82	0.29	-2.5	0.87	-0.22	-0.24	-0.23	-0.33	1.83	-1.13	1.14	eQTL:
1	231323693	rs74143579	A	G	A	intron_variant	TRIM67	9.82	0.36	-0.65	1.87	0.46	0.57	0.72	0.66	6.89	1.13	9.59	eQTL:
2	195965781	rs72912019	T	C	C	intergenic_variant	_	9.82	0.33	-0.76	2.1	0.23	0.24	0.11	0.05	1.41	-1.9	0.11	eQTL:
2	109359940	rs147669619	A	G	G	intron_variant	RANBP2	9.82	0.06	-7.82	-3.78	0.13	0.04	0.1	0.09	0.04	-0.45	0.03	eQTL:
6	32642073	rs9274969	G	T	G	intergenic_variant	_	9.82	0.21	-0.81	3.84	0.23	0.21	0.47	0.48	7.39	-	0.01	eQTL:
8	100637052	rs201118170	T	C	C	enhancer	VPS13B	9.82	0.39	-0.51	1.56	-0.14	-0.18	-0.13	-0.08	2.02	0.45	3.17	eQTL:
15	60377456	rs1632695	A	T	A	intron_variant&non_coding_transcript_variant	RP11-82L7.4	9.82	0.38	-0.87	1.4	0.12	0.09	0.07	0.08	0.15	-1.07	0.14	eQTL:
1	231721329	rs10864684	T	C	T	intron_variant&NMD_transcript_variant	TSNAX-DISC1	9.81	0.19	-0.68	4.34	0.17	0.18	0.39	0.54	2.34	0.48	1.07	eQTL:
2	46783176	rs75477108	C	T	T	intron_variant	RHOQ	9.81	0.25	1.83	-2.38	0.39	0.38	0.42	0.41	1.3	-2.17	3.77	eQTL:
2	46785584	rs59433516	T	C	C	intron_variant	RHOQ	9.81	0.25	-2.18	-2.18	-0.38	-0.38	-0.41	-0.36	1.19	-1.43	3.79	eQTL:
4	127309862	rs553145	T	C	C	intergenic_variant	_	9.81	0.23	-2.59	2.15	-0.17	-0.09	-0.09	-0.3	1.86	0.57	1.9	eQTL:
9	10764065	rs7026896	T	A	T	intergenic_variant	_	9.81	0.41	-0.62	1.17	0.14	0.1	0.09	0.21	9.89	-	2.41	eQTL:
11	86874071	rs569823697	T	A	A	intron_variant	TMEM135	9.81	0.31	1.54	-1.37	-0.1	-0.13	-0.04	-0.05	3.41	-	0.88	eQTL:
17	65464930	rs7222027	C	T	T	intron_variant	PITPNC1	9.81	0.42	-1.34	0.2	-0.13	-0.18	-0.1	-0.42	2.67	-	0.83	eQTL:
22	41664539	rs5758274	A	G	G	intron_variant	RANGAP1	9.81	0.3	0.5	2.67	0.38	0.15	0.22	0.26	1.76	-0.9	0.02	eQTL:
1	231730147	rs12057839	A	G	A	intron_variant&non_coding_transcript_variant	LINC00582	9.8	0.26	0.19	3.46	0.39	0.4	0.69	0.5	0.09	-3.84	3.95	eQTL:
1	231730179	rs12059003	T	C	T	intron_variant&non_coding_transcript_variant	LINC00582	9.8	0.26	0.18	3.45	0.39	0.4	0.69	0.5	5.18	0.73	7.54	eQTL:
1	231730175	rs12057840	A	C	A	intron_variant&non_coding_transcript_variant	LINC00582	9.8	0.26	0.18	3.45	0.39	0.4	0.69	0.5	0.24	-3.84	5.1	eQTL:
2	46786987	rs75154258	C	T	T	intron_variant	RHOQ	9.8	0.25	-2.14	-2.13	-0.39	-0.38	-0.41	-0.4	0.41	-3.26	1.58	eQTL:
14	106824630	rs34142739	G	C	C	downstream_gene_variant	IGHV4-34	9.8	0.35	0.19	2.31	0.13	0.1	0.1	0.2	0.63	-0.82	0.28	eQTL:
22	41656509	rs5751072	G	A	A	intron_variant	RANGAP1	9.8	0.26	-0.92	2.89	-0.35	-0.13	-0.2	-0.01	2	0.49	8	eQTL:
2	46883202	rs10179861	A	T	T	promoter_flanking_region	_	9.79	0.41	-1.14	-0.59	0.49	0.53	0.14	0.32	10.38	2.06	9.78	eQTL:
4	127308858	rs624181	A	G	G	intergenic_variant	_	9.79	0.29	1.15	2.14	0.18	0.1	0.1	0.33	0.37	-2.04	0.04	eQTL:
5	21709095	rs79233195	T	C	C	intron_variant&non_coding_transcript_variant	RP11-804N13.1	9.79	0.13	-3.88	3.6	-0.04	-0.02	-0.02	-0.1	1.36	-0.71	0.63	eQTL:
6	154826793	rs545047329	G	A	A	intron_variant	CNKSR3	9.79	0.38	-0.3	1.97	-0.12	-0.09	-0.07	-0.03	0.7	0.46	0.88	eQTL:
11	23653171	rs555628703	T	C	C	intergenic_variant	_	9.79	0.2	-2.62	2.72	-0.09	-0.07	-0.06	-0.09	0.05	-0.22	0.01	eQTL:
1	231729265	rs111772420	T	G	T	intron_variant&non_coding_transcript_variant	LINC00582	9.78	0.22	0.5	3.9	0.36	0.37	0.65	0.46	0.09	-	0.06	eQTL:
7	130256120	rs1960480	C	A	A	intergenic_variant	naa	9.78	0.31	-1.5	-1.36	-0.21	-0.19	-0.25	-0.36	1.87	-	1.17	eQTL:
12	120443472	rs4767870	C	T	C	intron_variant	CCDC64	9.78	0.22	1.9	2.89	0.32	0.33	0.2	0.72	0.07	-2.24	0.13	eQTL:
1	231325629	rs61114396	G	A	G	intron_variant	TRIM67	9.77	0.36	-0.61	1.86	0.46	0.57	0.72	0.65	0.25	-1.66	0.2	eQTL:
9	4397182	rs531497921	C	T	T	intergenic_variant	_	9.77	0.34	-1.87	0.7	-0.1	-0.1	-0.13	-0.01	0.09	-0.3	0.05	eQTL:
1	231730238	rs12073360	C	A	C	intron_variant&non_coding_transcript_variant	LINC00582	9.76	0.26	0.23	3.45	0.38	0.4	0.68	0.51	4.59	-0.07	3.75	eQTL:
1	231730237	rs12057890	A	G	A	intron_variant&non_coding_transcript_variant	LINC00582	9.76	0.26	0.23	3.45	0.38	0.4	0.68	0.5	9.32	1.92	5.76	eQTL:
2	47049409	rs2278715	C	T	T	3_prime_UTR_variant;benign	LINC01118	9.76	0.26	-1.16	2.68	-0.35	-0.44	-0.23	-0.45	0.08	-6	0.31	eQTL:
2	47046497	rs4953426	C	T	T	intron_variant	LINC01118	9.76	0.23	-1.53	2.85	-0.32	-0.45	-0.22	-0.47	1.47	0.16	0.8	eQTL:
3	148409781	rs75016229	G	A	A	downstream_gene_variant	RPL38P1	9.76	0.32	-2.07	-0.69	-0.1	-0.01	-0.04	-0.16	0.38	-	2.03	eQTL:
6	32637573	rs9274725	C	T	C	upstream_gene_variant	HLA-DQB1	9.76	0.26	-0.35	3.4	-0.31	-0.32	-0.34	-0.41	3.1	-0.95	10.88	eQTL:
6	6778101	rs200495864	C	T	T	intergenic_variant	_	9.76	0.45	-0.64	0.76	-0.16	-0.16	-0.26	-0.41	1.56	-	1	eQTL:
6	32652469	rs3021176	G	A	A	promoter_flanking_region	_	9.76	0.18	1.3	3.93	-0.17	-0.17	-0.06	-0.07	8.1	1.06	9.55	eQTL:
12	28813865	rs1588654	G	A	A	intergenic_variant	_	9.76	0.11	-4.03	4	-0.18	-0.22	-0.2	-0.11	2.65	0.19	1.44	eQTL:
15	28197037	rs1800414	A	G	A	missense_variant;deleterious	OCA2	9.76	0.51	0.67	0.46	-0.48	-0.46	-0.11	0.11	18.71	2.01	23.8	eQTL:Skin
20	753243	rs6054669	T	G	T	upstream_gene_variant	SLC52A3	9.76	0.31	-0.24	2.73	-0.38	-0.37	-0.42	-0.38	0.03	-4.6	0	eQTL:
2	61260063	rs1177234	C	A	A	intron_variant;benign	PEX13	9.75	0.2	0.42	4.16	0.3	0.24	0.35	0.72	1.16	-2.51	1.43	eQTL:
2	109385226	rs148121874	C	G	G	intron_variant	RANBP2	9.75	0.07	-7.35	-3.83	0.13	0.04	0.1	0.11	0.02	-0.91	0.11	eQTL:
2	46866888	rs74786773	T	A	T	intergenic_variant	_	9.75	0.37	-0.48	-1.77	0.52	0.53	0.56	0.56	4.72	0.77	2.52	eQTL:
7	32844809	rs201961257	C	T	T	intron_variant	AVL9	9.75	0.41	0.89	0.83	0.15	0.14	0.13	0.1	6.05	-	0.05	eQTL:
21	19057631	rs367795350	T	G	G	intergenic_variant	_	9.75	0.43	-0.94	0.54	-0.14	-0.11	-0.05	-0.09	0.14	-0.22	0.03	eQTL:
21	46338883	rs58315513	G	A	A	promoter	ITGB2	9.75	0.44	-0.72	0.72	-0.21	-0.22	-0.18	-0.3	0.44	-0.09	-0.09	eQTL:
1	231897430	rs17816686	T	C	C	promoter_flanking_region	DISC1	9.74	0.19	0.2	4.45	-0.3	-0.3	-0.31	-0.03	17.32	2.66	8.58	eQTL:
2	46863851	rs75553031	A	C	A	intergenic_variant	_	9.74	0.38	-0.44	-1.7	0.53	0.53	0.56	0.56	15.88	0.75	7.25	eQTL:
6	32559502	rs28366257	T	G	G	upstream_gene_variant	HLA-DRB1	9.74	0.22	0.63	3.85	-0.17	-0.09	-0.12	-0.04	2.6	-0.96	9.24	eQTL:
15	94283551	rs28814306	A	C	C	intron_variant&non_coding_transcript_variant	RP11-739G5.1	9.74	0.28	1.52	1.91	-0.13	-0.14	-0.12	-0.21	3.71	0.17	3.46	eQTL:
2	109381438	rs61748149	A	G	G	synonymous_variant;benign	RNABP2	9.73	0.07	-7.25	-3.85	0.13	0.04	0.1	0.11	8.8	-2.23	8.66	eQTL:
6	62296729	rs9341417	C	T	T	intergenic_variant	_	9.73	0.2	1.96	-3.16	0.31	0.31	0.43	0.44	1.27	0.09	2.35	eQTL:
6	30859338	rs538322398	G	T	T	intron_variant	DDR1	9.73	0.42	1.13	-0.33	-0.14	-0.19	-0.08	-0.02	1.5	-3.3	10.6	eQTL:
12	28815792	rs1606355	G	A	A	intergenic_variant	_	9.73	0.09	4.78	3.99	0.21	0.15	0.53	0.53	1.44	0.23	0.09	eQTL:
16	66839555	rs113373485	G	A	A	intron_variant	NAE1	9.73	0.38	-1.31	0.74	0.12	0.13	0.12	0.17	4.81	0.8	0.79	eQTL:
1	231899439	rs78385338	G	A	A	promoter_flanking_region	DISC1	9.72	0.16	-0.64	4.64	-0.1	-0.06	-0.01	-0.09	1.41	0	1.99	eQTL:
1	231758938	rs10746510	T	C	C	upstream_gene_variant	DISC1	9.72	0.24	-0.67	3.49	-0.37	-0.42	-0.6	-0.14	1.51	-1.54	0.95	eQTL:
2	46553011	rs142647894	G	A	G	intron_variant	EPAS1	9.72	0.42	-1.27	0.17	-0.57	-0.57	-0.57	-0.54	8.53	1.84	9.67	eQTL:
2	46903010	rs1004442	A	G	G	intergenic_variant	_	9.72	0.32	-0.69	2.15	-0.36	-0.44	-0.14	-0.21	4.95	-0.71	3.62	eQTL:
9	122241293	rs72763446	C	A	A	intergenic_variant	_	9.72	0.2	-3.08	2.45	-0.16	-0.12	-0.25	-0.37	0.02	-1.02	0.03	eQTL:
1	231898623	rs2793087	A	C	C	promoter_flanking_region	DISC1	9.71	0.19	0.13	4.46	0.32	0.33	0.55	0.33	0.59	-3.21	0.13	eQTL:
1	231898622	rs2793088	A	G	G	promoter_flanking_region	DISC1	9.71	0.19	0.13	4.46	0.32	0.33	0.55	0.33	3.9	0.66	2.07	eQTL:
2	15674779	rs75654401	G	A	A	intron_variant	NBAS	9.71	0.04	-9.17	-3.66	0.11	0.11	0.15	0.14	3.86	0.28	5.01	eQTL:
12	73302418	rs369295509	A	G	G	intergenic_variant	_	9.71	0.22	1.55	-3.05	-0.12	-0.2	-0.24	-0.04	2.15	-	0.53	eQTL:
12	30744551	rs372252449	A	T	T	intergenic_variant	_	9.71	0.26	-0.69	3.08	-0.08	-0.02	-0.23	-0.29	0.69	-	0.35	eQTL:
12	30744550	rs370089851	A	C	C	intergenic_variant	_	9.71	0.26	-0.69	3.08	-0.08	-0.02	-0.23	-0.29	0.66	-	0.34	eQTL:
12	44034626	rs277204	G	C	G	intergenic_variant	_	9.71	0.39	-1.31	0.54	-0.17	-0.19	-0.27	-0.62	2.54	1.7	2.14	eQTL:
22	41749630	rs2281333	T	C	C	intron_variant	ZC3H7B	9.71	0.26	-0.22	3.35	0.36	0.13	0.04	0.56	2.85	-3.68	1.91	eQTL:
1	149222159	rs78565553	T	C	C	downstream_gene_variant	RNVU1-18	9.7	0.3	-2.3	-0.65	0.44	0.44	0.44	0.44	4.47	0.59	9.28	eQTL:
2	5958031	rs552682551	C	T	T	intergenic_variant	_	9.7	0.44	-0.83	0.48	-0.14	-0.09	-0.09	-0.06	0.8	0.36	1.25	eQTL:
4	185730837	rs560694332	C	T	T	intron_variant	ACSL1	9.7	0.43	-0.29	1.12	-0.14	-0.09	-0.04	-0.06	1.43	0.16	1.31	eQTL:
4	185730819	rs554819870	A	G	G	intron_variant	ACSL1	9.7	0.43	-0.29	1.12	-0.14	-0.09	-0.04	-0.06	0.14	-0.32	0.07	eQTL:
6	62306248	rs1889906	T	A	A	regulatory_region_variant	_	9.7	0.2	-4.08	-1.57	-0.31	-0.31	-0.4	-0.44	3.49	0.19	0.62	eQTL:
22	41725180	rs5758300	C	G	G	intron_variant	ZC3H7B	9.7	0.28	0.22	3.06	0.37	0.15	0.09	0.53	2.21	0.45	0.12	eQTL:
1	42986770	rs113974882	A	G	G	intron_variant	CCDC30	9.69	0.21	-5.65	0.55	-0.32	-0.22	-0.12	-0.14	2.2	-	0.01	eQTL:
2	109359283	rs150844750	T	C	C	intron_variant	RANBP2	9.69	0.07	-7.24	-3.8	0.13	0.05	0.1	0.1	0.1	-1.34	0.02	eQTL:rs150844750;CCDC138;Skin_Not_Sun_Exposed_Suprapubic
2	46781626	rs77987497	G	C	C	intron_variant	RHOQ	9.69	0.25	1.81	-2.23	0.39	0.38	0.42	0.42	3	2.61	5.73	eQTL:
2	15677561	rs78415533	C	T	T	intron_variant	NBAS	9.69	0.04	-9.28	-3.54	0.11	0.11	0.15	0.14	4.12	-0.26	4.35	eQTL:
6	62296533	rs7762765	T	G	G	intergenic_variant	_	9.69	0.2	2	-3.16	0.31	0.31	0.43	0.43	4.49	0.19	3.09	eQTL:
22	41627775	rs5751069	C	G	G	promoter_flanking_region	L3MBTL2	9.69	0.29	-0.1	2.95	0.29	0.12	0.24	0.45	0.21	-4.63	1.36	eQTL:
1	42990898	rs61664297	C	T	T	intron_variant	CCDC30	9.68	0.2	5.9	0.66	0.32	0.21	0.11	0.13	10.12	0.16	0.89	eQTL:
1	231731931	rs79561337	C	T	C	promoter_flanking_region	LINC00582	9.68	0.25	-0.67	3.21	-0.38	-0.37	-0.67	-0.35	2.33	-0.13	3.67	eQTL:
2	46799485	rs1901262	C	T	T	intron_variant	RHOQ	9.68	0.21	-2.11	-2.77	-0.35	-0.37	-0.41	-0.26	0.24	-1.17	0.04	eQTL:
2	46901435	rs1004145	A	G	G	intergenic_variant	_	9.68	0.32	-0.45	2.31	-0.36	-0.44	-0.14	-0.21	9.73	-1.13	6.52	eQTL:
2	46901491	rs1004146	A	C	C	intergenic_variant	_	9.68	0.32	-0.46	2.3	-0.36	-0.44	-0.14	-0.21	4.57	-2.36	6.61	eQTL:
6	32634514	rs9274529	A	G	A	promoter	HLA-DQB1	9.68	0.25	-0.43	3.43	0.3	0.35	0.29	0.41	10.67	0.42	0.42	eQTL:
1	231733313	rs6690633	C	G	G	intron_variant&non_coding_transcript_variant	LINC00582	9.67	0.25	-0.57	3.3	-0.19	-0.1	-0.51	-0.14	2.59	0.23	0.78	eQTL:
2	15678156	rs75896361	A	C	C	intron_variant	NBAS	9.67	0.04	-9.27	-3.53	0.11	0.11	0.15	0.07	0.11	-5.04	0.27	eQTL:
11	13530489	rs201306265	T	C	T	intergenic_variant	_	9.67	0.35	0.81	-1.64	0.49	0.47	0.5	0.5	2.76	-	0.79	eQTL:
11	21805913	rs73470858	A	G	G	enhancer	_	9.67	0.25	-3.68	-0.69	-0.12	-0.06	-0.04	-0.22	1.04	-0.7	4.05	eQTL:
1	231748577	rs117195935	G	C	G	promoter	LINC00582	9.67	0.25	0.09	3.61	0.38	0.42	0.67	0.68	1.3	-0.51	-0.51	eQTL:
14	99943762	rs8023179	T	A	T	promoter	SETD3	9.67	0.25	3.35	-0.91	0.07	0.07	0.01	0.32	7.68	0.88	0.88	eQTL:
1	68283475	rs79893722	T	C	C	intron_variant	GNG12	9.66	0.44	0.41	0.9	-0.52	-0.51	-0.53	-0.56	2.69	0.19	2.17	eQTL:
1	42989423	rs10158003	C	G	G	intron_variant	CCDC30	9.66	0.2	5.85	0.69	0.32	0.21	0.11	0.13	1.62	0.16	0.2	eQTL:
6	32637007	rs9274696	G	C	G	upstream_gene_variant	HLA-DQB1	9.66	0.24	-0.63	3.46	0.27	0.2	0.42	0.48	0.98	-2.13	7.51	eQTL:
7	5291004	rs545743296	T	C	C	intergenic_variant	_	9.66	0.39	1.25	0.54	-0.12	-0.11	-0.03	-0.15	0.16	-0.23	0.06	eQTL:
12	120420670	rs7302874	T	C	C	intergenic_variant	_	9.66	0.26	-0.91	2.8	-0.34	-0.35	0	-0.18	1.4	-0.26	1.76	eQTL:
1	231755461	rs1030711	A	T	T	promoter_flanking_region	TSNAX-DISC1	9.65	0.18	-1.37	3.84	-0.13	-0.08	-0.61	-0.39	5.3	1.65	5.96	eQTL:
1	167345218	rs2273963	A	C	C	intron_variant&NMD_transcript_variant	POU2F1	9.65	0.25	-1.88	-2.06	-0.11	-0.15	-0.2	-0.04	1.91	-5.59	4.38	eQTL:
2	46423788	rs281490	T	C	C	CTCF_binding_site	_	9.65	0.24	-0.37	3.63	-0.29	-0.24	-0.26	-0.13	0.32	-7.91	3.92	eQTL:
2	46792633	rs139501481	T	A	A	intron_variant	RHOQ	9.65	0.25	1.76	-2.21	0.39	0.39	0.42	0.42	9.48	1.19	6.67	eQTL:
2	109376756	rs143115410	T	C	C	intron_variant	RANBP2	9.65	0.07	-7.18	-3.84	0.13	0.04	0.1	0.11	3.85	2.2	4.33	eQTL:
2	188621163	rs77753799	A	G	G	intron_variant&non_coding_transcript_variant	LINC01090	9.65	0.32	-1.45	-1.08	-0.1	-0.08	-0.12	-0.29	1.01	-	1.34	eQTL:
2	134909920	rs145143547	C	A	A	promoter_flanking_region	MGAT5	9.65	0.5	0.08	0.84	-0.19	-0.09	-0.16	-0.06	3.5	0.11	0.98	eQTL:
2	46791755	rs61678061	C	T	T	intron_variant	RHOQ	9.65	0.25	1.79	-2.21	0.39	0.38	0.4	0.38	2.62	1.27	6.96	eQTL:
6	32586831	rs13191810	C	T	T	intergenic_variant	_	9.65	0.21	-1.28	3.43	-0.17	-0.17	-0.26	-0.21	5.78	-0.05	0.76	eQTL:
6	32559725	rs9270537	T	C	T	upstream_gene_variant	HLA-DRB1	9.65	0.16	-1.26	4.16	0.16	0.25	0.24	0.21	7.24	-2.25	0.84	eQTL:
9	28174925	rs62560761	A	T	T	intron_variant	LINGO2	9.65	0.37	-0.45	1.71	0.14	0.17	0.15	0.18	0.02	-2.28	0	eQTL:
2	134909918	rs145528931	G	A	A	promoter_flanking_region	MGAT5	9.64	0.5	0.08	0.84	-0.19	-0.09	-0.16	-0.06	4.3	0.11	1.19	eQTL:
2	61331458	rs1626783	C	A	A	intron_variant	KIAA1841	9.64	0.16	1.11	4.38	0.28	0.15	0.29	0.72	0.3	-0.84	0.02	eQTL:rs1626783;RP11-493E12.1;Prostate
2	46885921	rs72800573	C	T	T	intergenic_variant	_	9.64	0.4	0.82	-0.79	-0.47	-0.52	-0.19	-0.2	0.72	0.57	2.62	eQTL:
13	34080013	rs9597565	C	T	T	intron_variant&non_coding_transcript_variant	RP11-141M1.3	9.64	0.25	-1.9	-2.13	-0.08	-0.03	0	-0.33	4.69	1.84	4.11	eQTL:
6	32658867	rs9275217	A	G	A	enhancer	_	9.63	0.23	-0.52	3.62	-0.29	-0.25	-0.33	-0.4	6.24	0.05	0.06	eQTL:
9	114252459	rs547322713	G	C	C	intergenic_variant	_	9.63	0.42	-1.14	0.09	-0.14	-0.07	-0.11	-0.14	1.29	0.25	0.73	eQTL:
12	28808094	rs11049770	A	G	G	intergenic_variant	_	9.63	0.1	-4.1	4.01	-0.18	-0.22	-0.19	-0.11	1.36	-	3.42	eQTL:
13	95867119	rs35618609	G	A	A	intron_variant	ABCC4	9.63	0.29	2.51	-0.6	-0.09	-0.01	0	-0.03	1.98	0.19	0.62	eQTL:
1	10461107	rs11121560	T	C	T	promoter	PGD	9.63	0.12	-1.67	-4.78	0.25	0.2	0.2	0.19	0.98	-0.8	-0.8	eQTL:
2	46786982	rs79294192	C	T	T	intron_variant	RHOQ	9.62	0.25	1.83	-2.13	0.39	0.38	0.41	0.41	3.94	2.11	5.06	eQTL:
6	20081980	rs138479855	G	A	A	intergenic_variant	_	9.62	0.25	-2.8	1.27	-0.07	-0.1	-0.05	-0.23	0.94	-	0.01	eQTL:
17	80648285	rs61220947	C	G	G	intron_variant	RAB40B	9.62	0.42	-0.36	1.11	-0.18	-0.11	-0.05	-0.28	1.23	0.14	6.13	eQTL:
1	54973858	rs572557581	G	T	T	downstream_gene_variant	AC099796.1	9.61	0.38	0.54	1.37	-0.13	-0.21	-0.14	-0.1	0.87	-	0.39	eQTL:
2	46786796	rs75565383	G	A	A	intron_variant	RHOQ	9.61	0.25	1.84	-2.14	0.38	0.38	0.41	0.41	1.19	-3.29	4.36	eQTL:
9	36342670	rs4878652	A	T	A	intron_variant	RNF38	9.61	0.4	0.34	-1.34	0.14	0.1	0.08	0.27	0.03	-1.16	2.28	eQTL:
9	127302291	rs549805767	T	A	A	intron_variant	NR6A1	9.61	0.35	-0.88	1.33	-0.11	-0.09	0	-0.07	1.65	-0.38	4.45	eQTL:
14	106249173	rs2725142	C	G	C	downstream_gene_variant	RP11-417P24.1	9.61	0.35	-0.57	1.83	0.31	0.02	0.51	0.88	7.92	0.16	3.52	eQTL:
14	106250353	rs2753568	A	C	A	downstream_gene_variant	RP11-417P24.1	9.61	0.34	-0.56	1.85	0.31	0.02	0.51	0.53	4.44	0.16	1.59	eQTL:
15	29660545	rs540642134	T	A	A	intron_variant	FAM189A1	9.61	0.26	-2.74	-0.88	-0.08	-0.09	-0.13	-0.23	0.25	-0.37	0.03	eQTL:
1	228161798	rs76181126	G	A	A	downstream_gene_variant	CICP26	9.6	0.29	-2.98	0.03	-0.18	-0.15	-0.14	-0.03	6.44	0.84	1.01	eQTL:
2	61242410	rs1177228	A	G	G	upstream_gene_variant	PEX13	9.6	0.15	1.01	4.55	0.28	0.17	0.45	0.67	0.08	-1.38	4.59	eQTL:
2	46788632	rs77810696	G	T	T	intron_variant	RHOQ	9.6	0.25	1.82	-2.15	0.38	0.38	0.41	0.41	2.36	0.84	6.07	eQTL:
2	46826138	rs144576446	C	T	C	intron_variant	PIGF	9.6	0.37	-1.44	-0.4	-0.52	-0.53	-0.56	-0.56	0.04	-4.63	0.07	eQTL:
7	53199826	rs565620281	T	G	G	intergenic_variant	_	9.6	0.4	0.46	1.15	-0.13	-0.15	-0.07	-0.02	8.22	0.44	1.88	eQTL:
7	116117056	rs73206052	G	T	T	enhancer	AC002066.1	9.6	0.4	-0.12	-1.42	-0.13	-0.18	-0.06	0	0.23	-0.97	6.64	eQTL:
12	12614113	rs200312022	T	C	C	promoter_flanking_region	LOH12CR1	9.6	0.39	-0.43	1.39	-0.12	-0.06	-0.01	-0.03	3.47	0.47	1.36	eQTL:
1	231324483	rs12063574	G	A	G	intron_variant	TRIM67	9.59	0.32	-0.73	1.87	0.42	0.56	0.59	0.29	3.66	1.21	3.69	eQTL:
1	231345643	rs12033870	T	A	A	intron_variant	TRIM67	9.59	0.24	-0.16	3.66	-0.23	-0.3	-0.15	-0.03	0.19	-2.38	0.08	eQTL:
5	145009687	rs76518531	G	A	A	intron_variant&non_coding_transcript_variant	PRELID2	9.59	0.27	-3.32	0.12	-0.13	-0.12	-0.04	-0.16	0.91	-0.88	5.39	eQTL:
11	41752105	rs74943134	T	A	A	intron_variant&non_coding_transcript_variant	RP11-375D13.2	9.59	0.32	1.2	1.3	-0.1	-0.07	-0.07	-0.25	2.92	0.24	0.59	eQTL:
12	54512164	rs7137258	C	A	A	downstream_gene_variant	RP11-834C11.5	9.59	0.26	-0.55	2.93	0.15	0.17	0.03	0.28	0.12	-7.04	0.06	eQTL:
13	65395243	rs11840308	T	A	T	intergenic_variant	_	9.59	0.34	-1.92	0.33	-0.1	-0.07	-0.09	-0.17	2.67	-	0.02	eQTL:
22	41648502	rs9611528	T	C	C	intron_variant	RANGAP1	9.59	0.28	-0.72	2.59	-0.37	-0.12	-0.2	-0.03	0.68	-4.96	0.41	eQTL:rs9611528;SLC25A17;Cells_Cultured_fibroblasts
1	231755552	rs59428933	G	A	G	promoter_flanking_region	TSNAX-DISC1	9.58	0.23	0.12	3.82	0.36	0.39	0.67	0.62	0.89	-0.02	3.5	eQTL:
2	46469941	rs4372958	T	C	C	intergenic_variant	_	9.58	0.13	-0.2	5.24	-0.16	-0.19	-0.28	-0.38	13.23	1.6	7.38	eQTL:
6	49308523	rs553437	C	A	A	downstream_gene_variant	RNU7-65P	9.58	0.15	-6.93	1.38	-0.15	-0.03	-0.1	-0.09	0.39	-0.47	0.43	eQTL:
22	41750219	rs5758307	A	G	G	enhancer	ZC3H7B	9.58	0.25	-0.23	3.34	0.35	0.13	0.04	0.66	1.37	-1.66	1.52	eQTL:
1	81135081	rs10874148	G	T	T	intergenic_variant	_	9.57	0.29	-1.3	1.61	-0.11	-0.08	-0.01	-0.1	1.75	0.69	0.51	eQTL:
1	42994117	rs6669993	A	G	G	intron_variant	CCDC30	9.57	0.19	5.67	0.71	0.31	0.21	0.11	0.13	4.24	0.03	1.9	eQTL:
1	42996704	rs67958936	T	C	C	upstream_gene_variant	CCDC30	9.57	0.19	5.65	0.72	0.31	0.21	0.11	0.06	6.92	0.24	0.33	eQTL:
2	46886778	rs12712977	T	C	C	intergenic_variant	_	9.57	0.41	0.48	-0.96	-0.47	-0.54	-0.19	-0.19	15.79	1.4	7.05	eQTL:
2	168792104	rs557034320	G	A	A	intron_variant&non_coding_transcript_variant	AC016723.4	9.57	0.38	-0.19	1.59	-0.13	-0.13	-0.04	-0.11	0.53	-	5.5	eQTL:
2	46549389	rs2121267	T	C	T	intron_variant	EPAS1	9.57	0.44	-0.52	-0.68	0.58	0.57	0.15	0.52	0.59	-3.46	1.29	eQTL:
19	41533181	rs75025271	A	G	G	intron_variant&non_coding_transcript_variant	CYP2A7P1	9.57	0.42	-0.94	0.4	-0.15	-0.16	-0.33	-0.48	3.37	-2.74	7.74	eQTL:
19	13811279	rs895820	G	T	T	intergenic_variant	_	9.57	0.4	-0.37	1.25	0.14	0.12	0.28	0.13	0.46	-0.45	0.31	eQTL:
20	38141267	rs6093187	A	G	G	intergenic_variant	_	9.57	0.42	0.64	0.7	-0.14	-0.11	-0.03	-0.18	2.83	-	0.99	eQTL:
17	7383101	rs56338734	C	T	C	promoter	ZBTB4	9.57	0.23	-3.71	-0.92	-0.07	-0.06	-0.04	-0.17	9.42	1.44	1.44	eQTL:
1	42994621	rs12407834	A	T	T	intron_variant	CCDC30	9.56	0.19	5.68	0.72	0.31	0.21	0.11	0.13	1.96	-3.15	0.69	eQTL:
1	231903010	rs3738402	C	T	C	synonymous_variant	DISC1	9.56	0.23	0.44	3.5	0.38	0.38	0.61	0.56	1.62	-7.64	3.65	eQTL:
2	46738846	rs12470532	T	C	T	promoter_flanking_region	ATP6V1E2	9.56	0.23	-0.89	3.21	-0.29	-0.26	-0.51	-0.45	2.27	-1.67	1.93	eQTL:
2	46904517	rs13399777	A	G	G	intergenic_variant	_	9.56	0.31	-0.66	2.08	-0.35	-0.44	-0.13	-0.21	1.55	-1.05	0.29	eQTL:
2	233468114	rs9712037	A	G	G	upstream_gene_variant	EFHD1	9.56	0.41	-0.03	1.33	-0.17	-0.25	-0.04	-0.22	0.01	-0.28	0.01	eQTL:
6	30955010	rs41288689	C	T	T	Missense_variant;deleterious	MUC21	9.56	0.22	-4.56	-0.57	-0.12	0	-0.07	-0.18	9.88	3.48	0.9	eQTL:
15	90562442	rs145225650	G	T	T	intron_variant	ZNF710	9.56	0.4	0.2	1.25	-0.2	-0.2	-0.15	-0.24	6.63	1.2	6.79	eQTL:
17	28101723	rs2628180	A	G	A	intron_variant	SSH2	9.56	0.1	-1.32	-4.97	0.24	0.27	0	0.14	5.65	0.82	2.73	eQTL:
1	42992731	rs12023262	G	A	A	intron_variant	CCDC30	9.55	0.19	5.65	0.7	0.31	0.21	0.11	0.13	0.11	-1.02	0.01	eQTL:
2	46910064	rs28370327	A	C	C	enhancer	_	9.55	0.3	-0.76	2.08	0.34	0.39	0.17	0.26	14.86	3.8	8.54	eQTL:rs28370327;SOCS5;Small_Intestine_Terminal_Ileum
2	46910488	rs73926564	G	C	C	enhancer	_	9.55	0.33	0.46	2.08	-0.35	-0.4	-0.17	-0.23	2.94	-0.29	4.95	eQTL:rs73926564;SOCS5;Spleen
4	190553658	rs28583487	T	C	C	intergenic_variant	_	9.55	0.15	-3.83	2.88	-0.14	-0.13	-0.31	-0.37	0.82	-1.47	1.71	eQTL:
6	30988529	rs146810919	C	T	T	intron_variant	MUC22	9.55	0.18	-2.32	3.04	-0.11	0	-0.07	-0.18	3.22	-	1.49	eQTL:
14	43892806	rs555559123	A	C	C	intergenic_variant	_	9.55	0.33	-0.37	2.04	-0.13	-0.1	-0.01	-0.07	0.03	-0.84	0.02	eQTL:
16	80259065	rs77306178	T	A	A	intron_variant&non_coding_transcript_variant	RP11-525K10.3	9.55	0.29	2.14	0.76	0.17	0.16	0.14	0.14	0.86	-	0.01	eQTL:
16	1005294	rs57183895	G	T	T	intron_variant	LMF1	9.55	0.32	2.09	-0.34	0.1	0.06	0.08	0.42	1.39	-	11.9	eQTL:
1	231707414	rs7533573	G	A	A	promoter_flanking_region	TSNAX-DISC1	9.54	0.28	-0.43	2.76	0.25	0.27	0.33	0.66	0.82	0.57	2.77	eQTL:
11	56623346	rs529321847	T	C	C	intron_variant&non_coding_transcript_variant	AP000479.1	9.54	0.26	-1.88	1.58	-0.07	-0.03	-0.06	-0.07	0.09	-5.21	0.05	eQTL:
22	41747717	rs3817999	G	A	A	intron_variant	ZC3H7B	9.54	0.26	-0.14	3.27	0.35	0.13	0.05	0.41	0.8	-	8.58	eQTL:
1	20624502	rs57194128	T	G	G	intron_variant	VWA5B1	9.53	0.27	-1.04	2.35	-0.11	-0.13	-0.16	-0.3	5.41	0.8	2.23	eQTL:
6	30943178	rs6926507	A	C	C	intergenic_variant	_	9.53	0.18	-6.37	-0.49	-0.11	0	-0.07	-0.18	0	-0.8	0	eQTL:
22	41746212	rs2281332	T	C	C	promoter_flanking_region	ZC3H7B	9.53	0.26	-0.12	3.25	0.35	0.13	0.07	0.56	1.61	-1.88	2.78	eQTL:
1	231355058	rs10864675	C	T	T	downstream_gene_variant	C1orf131	9.52	0.22	-0.69	3.63	-0.23	-0.3	-0.14	0	1.51	-0.59	4.02	eQTL:
2	46798932	rs60466780	G	A	A	intron_variant	RHOQ	9.52	0.25	1.76	-2.11	0.38	0.38	0.41	0.41	0.38	-2.14	3.44	eQTL:
4	76201676	rs371281003	T	C	C	intron_variant&non_coding_transcript_variant	RP11-542G1.1	9.52	0.46	0.51	0.47	0.27	0.23	0.58	0.37	1.14	-	0.04	eQTL:
11	118752178	rs61150131	T	C	C	upstream_gene_variant	CXCR5	9.52	0.35	-0.6	1.63	-0.18	-0.06	-0.04	-0.11	5.09	-1.61	2.92	eQTL:
22	50600819	rs760754	C	T	C	CTCF_binding_site	MOV10L1	9.52	0.33	0.65	1.8	-0.33	-0.3	-0.16	-0.52	1.12	-	9.1	eQTL:
22	41742788	rs5751081	A	T	T	intron_variant	ZC3H7B	9.52	0.26	-0.05	3.29	0.35	0.13	0.07	0.56	0.24	-1.19	0	eQTL:
22	41741042	rs2235846	G	C	C	intron_variant	ZC3H7B	9.52	0.26	-0.01	3.3	0.35	0.13	0.08	0.57	3.14	0.24	0.19	eQTL:
1	167254786	rs10918676	C	T	T	intron_variant&NMD_transcript_variant	POU2F1	9.51	0.25	-2.17	-1.55	-0.1	-0.15	-0.2	-0.04	0.1	-0.86	0.05	eQTL:
2	61266411	rs148465423	A	C	C	intron_variant	PEX13	9.51	0.14	1.54	4.24	0.27	0.16	0.45	0.69	7.91	-	0.14	eQTL:
2	46797843	rs78123734	C	G	G	intron_variant	RHOQ	9.51	0.25	1.76	-2.1	0.38	0.38	0.41	0.41	9.51	0.24	12.64	eQTL:
3	161864799	rs9822964	A	G	G	intergenic_variant	_	9.51	0.33	1.12	-1.11	-0.14	-0.21	-0.18	-0.14	4.68	0.13	0.53	eQTL:
5	118244365	rs1473337	G	A	A	intron_variant	DTWD2	9.51	0.41	0.35	0.98	0.17	0.19	0.1	0.38	0.29	-0.84	0.04	eQTL:
5	21713670	rs111534687	C	T	T	intron_variant&non_coding_transcript_variant	RP11-804N13.1	9.51	0.14	-3.37	3.27	-0.04	-0.02	-0.02	-0.09	0.29	-2.35	0.18	eQTL:
X	31421134	rs5927749	T	G	-	intron_variant	DMD	9.51	0.48	0.72	0.08	-0.64	-0.64	-0.64	-0.44	1.28	naa	naa	eQTL:
4	168543513	rs7678405	T	G	T	intergenic_variant	_	9.5	0.38	0.62	-1.09	0.13	0.21	0.23	0.33	1.49	-1.25	0.44	eQTL:
5	21712846	rs73066692	T	G	G	intron_variant&non_coding_transcript_variant	RP11-804N13.1	9.5	0.14	2.81	3.56	0.04	0.02	0.02	0.09	1.92	0.59	0.45	eQTL:
6	124908757	rs781069	A	G	G	intron_variant	NKAIN2	9.5	0.2	-0.56	3.87	-0.16	-0.14	-0.18	-0.18	1.9	-5.32	1.44	eQTL:
12	120423472	rs7304325	C	T	T	upstream_gene_variant	CCDC64	9.5	0.27	0.46	2.83	0.34	0.35	0.01	0.57	0.49	-3.05	0.1	eQTL:
1	231325836	rs58826536	A	G	A	intron_variant	TRIM67	9.49	0.36	0.1	1.85	-0.46	-0.57	-0.72	-0.65	2.62	-1.19	0.3	eQTL:
1	231707215	rs7523139	A	G	G	promoter_flanking_region	TSNAX	9.49	0.28	-0.39	2.76	0.25	0.27	0.33	0.66	0.83	-0.7	0.05	eQTL:
1	22132778	rs78466989	T	A	A	intergenic_variant	_	9.49	0.39	-0.71	0.9	-0.12	-0.08	-0.12	0	2.88	-	1.84	eQTL:
10	16838015	rs7082536	T	C	C	intron_variant	RSU1	9.49	0.12	1.85	4.39	0.24	0.17	0.01	0.6	3.67	-0.23	2.55	eQTL:
15	29277139	rs75757880	T	C	C	promoter_flanking_region	APBA2	9.49	0.16	-1.3	4.03	-0.05	-0.03	-0.03	-0.11	0.17	-0.65	4.65	eQTL:
19	45367280	rs11454806	A	C	C	intron_variant	PVRL2	9.49	0.33	-0.49	1.91	-0.13	-0.14	-0.2	-0.13	0.34	-0.47	0.09	eQTL:
1	231751351	rs147894878	C	A	C	upstream_gene_variant	LINC00582	9.48	0.24	0.06	3.56	0.37	0.42	0.68	0.68	0.2	-0.78	0.12	eQTL:
1	231322043	rs12096847	A	G	A	intron_variant	TRIM67	9.48	0.33	0.22	2.13	-0.42	-0.56	-0.6	-0.29	2.69	-0.18	0.34	eQTL:
2	46797689	rs75589481	C	T	T	intron_variant	RHOQ	9.48	0.24	1.78	-2.07	0.38	0.38	0.41	0.41	0.84	-3.8	7.09	eQTL:
5	133882773	rs7717966	T	C	C	intron_variant	JADE2	9.48	0.27	-0.9	2.37	0.16	0.18	0.01	0.06	5.1	1.72	7.3	eQTL:
6	124910739	rs635837	A	G	G	intron_variant	NKAIN2	9.48	0.2	-0.54	3.91	-0.16	-0.14	-0.17	-0.06	3.23	0.13	3.16	eQTL:
18	65769273	rs75248161	A	G	G	upstream_gene_variant	RP11-526H11.1	9.48	0.36	0.6	1.3	-0.11	-0.14	-0.15	-0.09	1.42	-0.01	12.89	eQTL:
3	120200380	rs6789609	T	C	C	downstream_gene_variant	RP11-359H3.4	9.47	0.42	-0.53	-0.64	-0.14	-0.1	-0.12	-0.12	0	-0.72	0.01	eQTL:
6	32648669	rs9275081	C	T	C	intergenic_variant	_	9.47	0.18	-0.78	4.06	0.21	0.2	0.42	0.41	5.88	0.21	0.19	eQTL:
7	38030649	rs199807125	C	T	T	intron_variant	SFRP4	9.47	0.31	2.23	-0.16	-0.1	-0.08	-0.04	-0.08	0.04	-0.22	0.01	eQTL:
17	28099002	rs2729447	T	C	T	CTCF_binding_site	SSH2	9.47	0.11	-1.39	-4.86	0.24	0.27	0	0.14	5.86	0.21	11.73	eQTL:
1	231559226	rs12406290	A	G	A	promoter	EGLN1	9.47	0.24	-0.14	3.52	0.31	0.31	0.62	0.58	9.37	3.29	3.29	eQTL:
1	231733271	rs6703048	A	G	G	intron_variant&non_coding_transcript_variant	LINC00582	9.46	0.25	-0.23	3.28	0.19	0.1	0.51	0.14	4.02	0.23	0.09	eQTL:
1	231733254	rs6657007	T	C	C	intron_variant&non_coding_transcript_variant	LINC00582	9.46	0.25	-0.23	3.28	0.19	0.1	0.51	0.14	0.97	-0.45	0.01	eQTL:
2	61280400	rs11893029	G	T	T	downstream_gene_variant	PEX13	9.46	0.15	-1.49	4.08	-0.24	-0.25	-0.11	-0.05	0.62	-	0.4	eQTL:
2	61363196	rs2698194	C	T	T	CTCF_binding_site	KIAA1841	9.46	0.23	0.2	3.69	0.23	0.27	0.33	0.49	2.27	0.13	0.11	eQTL:rs2698194;RP11-493E12.1;Liver
4	111341055	rs199549574	G	A	A	downstream_gene_variant	ZNF969P	9.46	0.32	-2.22	-0.09	-0.1	-0.1	-0.02	-0.07	0.23	-0.61	2.91	eQTL:
5	141720216	rs577585266	T	A	A	CTCF_binding_site	AC005592.2	9.46	0.42	-0.82	-0.32	-0.13	-0.09	-0.07	-0.11	0.46	-2.2	0.19	eQTL:
7	38030648	rs201443441	T	G	G	intron_variant	SFRP4	9.46	0.31	2.23	-0.16	-0.1	-0.08	-0.04	-0.03	1.29	-	0.34	eQTL:
8	105750146	rs2341535	T	A	A	intron_variant&NMD_transcript_variant	RP11-127H5.1	9.46	0.28	0.02	2.78	-0.09	-0.08	-0.07	-0.11	1.67	0.15	0.95	eQTL:
8	70943033	rs560539622	T	A	A	intergenic_variant	_	9.46	0.31	-1.21	1.27	-0.09	-0.09	-0.08	-0.08	0.16	-2.32	0.06	eQTL:
8	50136094	rs1480399	T	C	T	intron_variant&non_coding_transcript_variant	RP11-10H3.1	9.46	0.32	2.03	0.21	0.1	0.1	0.09	0.24	0.86	-	6.67	eQTL:
11	6175618	rs1828296	A	G	G	upstream_gene_variant	OR52B1P	9.46	0.51	-0.15	0.42	0.56	0.58	0.63	0.17	1.51	0.05	0.03	eQTL:
12	28799681	rs1398374	T	C	C	intergenic_variant	_	9.46	0.09	-3.49	4.21	-0.21	-0.15	-0.54	-0.54	0.76	-0.73	0.01	eQTL:
1	231730771	rs80145387	T	C	T	intron_variant&non_coding_transcript_variant	LINC00582	9.45	0.26	0.04	3.12	0.39	0.39	0.69	0.64	5.67	1.8	3.64	eQTL:
1	231732185	rs12061975	T	C	T	promoter_flanking_region	LINC00582	9.45	0.26	-0.03	3.19	0.39	0.37	0.67	0.36	3.82	-0.76	7.59	eQTL:
2	46862586	rs12105006	T	C	T	promoter_flanking_region	_	9.45	0.37	0.35	-1.41	-0.52	-0.5	-0.3	-0.4	2.55	0.13	0.52	eQTL:rs12105006;CRIPT;Muscle_Skeletal;Brain_Frontal_Cortex_BA9;Brain_Cerebellum
3	14950479	rs527918321	C	T	T	intron_variant	FGD5	9.45	0.4	-0.81	0.58	-0.13	-0.16	-0.08	-0.12	1.32	-	0.36	eQTL:
3	67448505	rs147869407	C	A	A	intron_variant	SUCLG2	9.45	0.28	2.94	-0.04	-0.08	-0.07	-0.04	-0.29	0.04	-	0.01	eQTL:
4	30280301	rs75643862	A	G	G	intergenic_variant	_	9.45	0.23	-2.89	1.41	-0.06	-0.04	-0.02	-0.28	1.97	-	0.33	eQTL:
6	143865405	rs7749475	G	A	A	intron_variant	PHACTR2	9.45	0.34	-0.47	1.72	0.11	0.1	0.05	0.46	1.54	0.4	0.84	eQTL:
9	1062999	rs959481	G	A	G	intergenic_variant	_	9.45	0.16	0.89	4.39	0.27	0.37	0.15	0.34	5.2	2.36	4.24	eQTL:
14	32838096	rs28733145	C	A	A	intron_variant	AKAP6	9.45	0.33	-0.43	1.88	-0.13	-0.17	-0.18	-0.41	0.61	-	0.45	eQTL:
14	26140580	rs565184744	A	T	T	intergenic_variant	_	9.45	0.39	0.65	0.84	-0.15	-0.19	-0.05	-0.13	3.36	1.27	2.81	eQTL:
1	231720877	rs1655288	G	C	G	promoter_flanking_region	TSNAX-DISC1	9.44	0.18	0.15	4.35	-0.17	-0.18	-0.39	-0.5	2.14	0.85	2	eQTL:
1	231321312	rs9431954	A	G	A	intron_variant	TRIM67	9.44	0.32	0.22	2.19	-0.42	-0.56	-0.59	-0.24	0.43	-2.3	0.06	eQTL:
2	172481585	rs549177566	T	A	A	intergenic_variant	_	9.44	0.21	1.59	-2.87	-0.08	-0.02	-0.08	-0.02	1.43	0.43	1.21	eQTL:
2	216180093	rs4672763	A	T	A	intron_variant	ATIC	9.44	0.45	0.66	0.16	0.14	0.07	0.17	0.37	0.07	-0.22	3.09	eQTL:
8	122104982	rs533862271	T	C	C	intron_variant&non_coding_transcript_variant	RP11-369K17.1	9.44	0.39	-0.7	0.79	-0.14	-0.13	-0.01	-0.15	0.51	-	0.01	eQTL:
8	122104979	rs60258502	C	A	A	intron_variant&non_coding_transcript_variant	RP11-369K17.1	9.44	0.39	-0.7	0.79	-0.14	-0.13	-0.01	-0.15	0.21	-	0	eQTL:
9	136176012	rs368591087	G	A	A	upstream_gene_variant	Y_RNA	9.44	0.24	-2.27	1.56	0.19	0.12	0.53	0.4	0.88	-	0.01	eQTL:
12	120385778	rs12304644	G	C	C	intergenic_variant	_	9.44	0.34	0.3	1.94	-0.27	-0.29	-0.08	-0.31	3.91	-1.23	1.79	eQTL:
12	28805538	rs7136650	A	G	G	intergenic_variant	_	9.44	0.09	4.36	4.04	0.21	0.13	0.59	0.53	6.71	-	0.08	eQTL:
17	3674832	rs575525215	T	C	C	intron_variant	ITGAE	9.44	0.32	-1.78	0.51	-0.16	-0.22	-0.04	-0.22	1.15	-0.93	12.43	eQTL:
22	37738951	rs5750424	A	G	G	intron_variant&non_coding_transcript_variant	RP1-63G5.5	9.44	0.17	0.7	4.35	0.28	0.26	0.18	0.46	6.32	2.2	11.21	eQTL:
1	167227397	rs11576906	T	C	C	intron_variant&NMD_transcript_variant	POU2F1	9.43	0.26	-1.75	-1.43	-0.11	-0.15	-0.2	-0.04	4.39	0.47	3.63	eQTL:
1	231733158	rs6665433	G	T	T	intron_variant&non_coding_transcript_variant	LINC00582	9.43	0.25	-0.23	3.28	0.19	0.1	0.51	0.14	1.96	0.42	0.19	eQTL:
1	231733154	rs6656883	T	C	C	intron_variant&non_coding_transcript_variant	LINC00582	9.43	0.25	-0.23	3.28	0.19	0.1	0.51	0.14	0.84	-0.84	0.02	eQTL:
1	231321943	rs12070228	C	A	C	intron_variant	TRIM67	9.43	0.32	0.2	2.13	-0.42	-0.56	-0.59	-0.26	0.92	-0.22	0.26	eQTL:
2	46550132	rs116088026	A	C	A	intron_variant	EPAS1	9.43	0.47	-0.22	-0.55	0.61	0.62	0.62	0.57	2.64	-0.55	6.24	eQTL:
6	62294576	rs4710361	T	G	T	intergenic_variant	_	9.43	0.12	3.39	-3.77	0.25	0.3	0.45	0.37	7.76	3.11	5.07	eQTL:
15	40871669	rs141811723	A	T	T	intergenic_variant	_	9.43	0.4	0.52	-0.91	0.14	0.12	0.09	0.15	3.2	0.13	0.03	eQTL:
17	28097780	rs2259857	C	T	C	intron_variant	SSH2	9.43	0.1	-1.39	-4.87	0.24	0.27	0	0.14	0.88	-0.77	0.28	eQTL:
1	231762607	rs3738399	G	A	G	promoter	DISC1	9.43	0.23	0.23	3.64	0.36	0.4	0.67	0.66	6.13	-2.66	-2.66	eQTL:
1	167331220	rs12750477	T	A	A	enhancer	POU2F1	9.42	0.25	-1.55	-2.04	-0.11	-0.15	-0.2	-0.04	1.4	-0.24	2.17	eQTL:
1	231807047	rs78855106	T	C	T	intron_variant&NMD_transcript_variant	DISC1	9.42	0.23	-0.08	3.66	0.37	0.39	0.66	0.65	4.65	0.91	7.38	eQTL:
1	231730510	rs12073461	C	T	C	intron_variant&non_coding_transcript_variant	LINC00582	9.42	0.26	0.02	3.14	0.38	0.4	0.69	0.52	6.73	1.74	3.75	eQTL:
2	179128565	rs541254406	C	T	T	intron_variant	OSBPL6	9.42	0.39	-0.59	0.94	-0.12	-0.12	-0.09	-0.03	1.49	0.45	2.79	eQTL:
5	21719116	rs16888571	T	C	C	intron_variant&non_coding_transcript_variant	RP11-804N13.1	9.42	0.14	-3.79	2.94	-0.04	-0.02	-0.02	-0.09	0.99	-0.74	1.1	eQTL:
11	4694670	rs141613610	A	T	T	intergenic_variant	_	9.42	0.41	-0.44	-0.78	0.14	0.19	0.16	0.09	1.35	-3.94	0.86	eQTL:
11	21804207	rs76250207	T	C	C	intergenic_variant	_	9.42	0.24	-3.57	-0.66	-0.12	-0.05	-0.04	-0.1	2.85	0.24	1.21	eQTL:
13	34078484	rs77907357	A	T	T	intron_variant&non_coding_transcript_variant	RP11-141M1.3	9.42	0.22	-2.25	-2.08	-0.08	-0.03	0	-0.34	2.79	-	0.5	eQTL:
18	53528155	rs56161522	A	T	A	intergenic_variant	_	9.42	0.36	-0.23	1.63	0.19	0.2	0.48	0.56	9.22	-3.02	13.73	eQTL:
1	231322749	rs80273715	T	C	T	intron_variant	TRIM67	9.41	0.34	-0.02	1.98	0.47	0.52	0.66	0.68	5.39	-0.26	1.68	eQTL:
1	231353589	rs4658907	A	G	G	splice_acceptor_variant;benign	TRIM67	9.41	0.21	-0.78	3.63	-0.22	-0.29	-0.14	-0.01	8.94	1.96	1.07	eQTL:
1	231803468	rs16854730	A	G	A	intron_variant&NMD_transcript_variant	DISC1	9.41	0.23	-0.05	3.63	0.37	0.39	0.66	0.65	3.32	-0.34	2.54	eQTL:
4	190558591	rs9684194	C	A	A	intergenic_variant	_	9.41	0.16	3.4	2.86	0.14	0.14	0.56	0.81	0.07	-0.72	0.11	eQTL:
12	120422012	rs4767868	G	A	A	intergenic_variant	_	9.41	0.27	0.14	2.95	0.33	0.29	0.03	0.48	0.55	-3.86	1	eQTL:
1	231324257	rs76856921	G	A	G	intron_variant	TRIM67	9.4	0.35	-0.1	1.85	0.48	0.53	0.67	0.68	1	-0.61	8.57	eQTL:
1	231761174	rs117552680	G	A	G	upstream_gene_variant	DISC1	9.4	0.23	0.24	3.6	0.36	0.4	0.66	0.66	0.22	-0.45	0.1	eQTL:
1	231730693	rs12058117	A	G	A	intron_variant&non_coding_transcript_variant	LINC00582	9.4	0.26	0.06	3.11	0.39	0.39	0.69	0.52	0.15	-3.6	0.07	eQTL:
2	46551835	rs373417600	C	G	G	intron_variant	EPAS1	9.4	0.29	1.47	-1.23	0.42	0.43	0.43	0.43	2.56	-0.36	7.31	eQTL:
17	80648288	rs71376520	A	G	G	intron_variant	RAB40B	9.4	0.41	0.02	1.11	0.18	0.1	0.05	0.28	3.35	0.14	5.3	eQTL:
17	80648286	rs58311022	T	C	C	intron_variant	RAB40B	9.4	0.41	0.02	1.11	0.18	0.1	0.05	0.28	0.54	-0.27	2.39	eQTL:
1	231757031	rs74589866	C	G	C	intron_variant&NMD_transcript_variant	TSNAX-DISC1	9.39	0.23	0.14	3.65	0.36	0.4	0.66	0.66	0.71	1	2.44	eQTL:
1	231321642	rs12096753	T	C	T	intron_variant	TRIM67	9.39	0.32	0.18	2.14	-0.42	-0.56	-0.59	-0.24	2.43	-0.04	0.77	eQTL:
1	231323568	rs116931767	A	C	A	intron_variant	TRIM67	9.39	0.35	0.29	1.69	0.49	0.5	0.61	0.61	8.19	-1.09	1.14	eQTL:
4	144662661	rs6537175	T	G	T	intron_variant&non_coding_transcript_variant	RP13-578N3.3	9.39	0.44	-0.44	0.41	0.14	0.12	0.17	0.25	0.54	-1.97	0.04	eQTL:
6	32657543	rs4642516	G	T	G	promoter_flanking_region	_	9.39	0.16	-0.25	4.57	-0.19	-0.18	-0.41	-0.42	5.34	0.06	14.3	eQTL:
12	120421825	rs4767867	T	C	C	intergenic_variant	_	9.39	0.27	0.37	2.81	0.34	0.35	0.01	0.46	0.6	-1.03	0.79	eQTL:
4	91047636	rs76727923	A	G	G	upstream_gene_variant	CCSER1	9.38	0.42	0.13	0.85	-0.13	-0.18	-0.09	-0.16	3.75	1.84	3.93	eQTL:
6	124909085	rs1479035	T	C	C	intron_variant	NKAIN2	9.38	0.2	-0.51	3.87	-0.16	-0.14	-0.18	-0.09	0.98	-5.98	1.89	eQTL:
9	136176010	rs587598483	G	A	A	upstream_gene_variant	Y_RNA	9.38	0.24	-2.25	1.56	0.19	0.12	0.53	0.4	0.87	-	0.01	eQTL:
11	122841720	rs10892936	G	A	A	intergenic_variant	_	9.38	0.08	-3.88	4.27	-0.2	-0.2	-0.28	-0.39	3.3	0.11	2.97	eQTL:
17	9908490	rs201553399	G	A	A	intron_variant	GAS7	9.38	0.33	-1.81	0.22	-0.14	-0.07	-0.08	-0.54	0.85	-	10.11	eQTL:
22	42793122	rs17003024	C	T	T	CTCF_binding_site	NFAM1	9.38	0.34	-0.88	1.09	-0.12	-0.1	-0.04	-0.33	1.39	-3.96	17.08	eQTL:
1	231560220	rs2153364	A	G	A	5_prime_UTR_variant;benign	EGLN1	9.37	0.23	-0.12	3.48	0.31	0.31	0.61	0.58	2.71	0.09	2.06	eQTL:
1	231733186	rs6656895	T	C	C	intron_variant&non_coding_transcript_variant	LINC00582	9.37	0.25	-0.21	3.28	0.19	0.1	0.51	0.14	1.52	-0.61	0.06	eQTL:
1	231727447	rs1655305	A	G	A	promoter_flanking_region	LINC00582	9.37	0.18	-0.43	4.16	0.17	0.18	0.39	0.51	4.53	2.86	3.88	eQTL:
1	42987605	rs12046461	G	A	A	intron_variant	CCDC30	9.37	0.2	5.03	0.56	0.32	0.22	0.12	0.21	0.17	-0.22	0	eQTL:
2	61281876	rs13409004	G	A	A	downstream_gene_variant	PEX13	9.37	0.14	-1.95	3.88	-0.11	-0.01	-0.24	-0.21	1.47	-	0.12	eQTL:
5	157994742	rs527765173	T	C	C	intergenic_variant	_	9.37	0.36	-0.87	0.94	-0.12	-0.08	-0.06	-0.07	0.15	-0.3	0.02	eQTL:
6	32648684	rs9275082	A	C	A	intergenic_variant	_	9.37	0.18	-0.8	3.99	0.2	0.2	0.42	0.42	9.11	0.21	0.39	eQTL:
6	65029629	rs374847109	T	C	C	intron_variant	EYS	9.36	0.38	-1.15	-0.34	-0.12	-0.11	-0.18	-0.15	1.23	-	0.74	eQTL:
8	144855496	rs368348954	C	A	A	enhancer	RP11-429J17.7	9.36	0.35	-1.46	0.3	-0.12	-0.2	-0.09	-0.53	1.18	-	6.29	eQTL:
9	86173196	rs201071831	C	T	T	intergenic_variant	_	9.36	0.29	0.01	2.61	-0.09	-0.06	-0.15	-0.07	0.58	-	0.32	eQTL:
11	21804973	rs61070389	C	A	A	intergenic_variant	_	9.36	0.23	-3.6	-0.67	-0.12	-0.05	-0.04	-0.1	1.42	-2.54	3.02	eQTL:
12	44313636	rs10880590	A	G	G	intron_variant	TMEM117	9.36	0.26	1.31	1.99	0.22	0.19	0.02	0.39	6.26	1.26	1.44	eQTL:
12	120423856	rs7135113	A	G	G	upstream_gene_variant	CCDC64	9.36	0.26	0.49	2.81	0.34	0.35	0	0.46	0.53	-0.47	0.04	eQTL:
12	54512915	rs11170817	G	A	A	downstream_gene_variant	RP11-834C11.5	9.36	0.27	-0.14	2.77	-0.15	-0.17	-0.03	-0.34	0.14	-4.98	0.13	eQTL:
1	231782650	rs823158	C	T	C	intron_variant&NMD_transcript_variant	DISC1	9.35	0.18	-0.87	3.9	-0.12	-0.08	-0.52	-0.44	0.52	-	0.01	eQTL:
1	167252855	rs16858873	A	G	G	promoter_flanking_region	POU2F1	9.35	0.25	-1.9	-1.56	-0.11	-0.15	-0.2	-0.04	2.94	-1.07	9.28	eQTL:
1	231442063	rs74143805	T	C	T	intergenic_variant	_	9.35	0.31	0.07	2.31	0.43	0.39	0.7	0.59	9.87	0.19	5.48	eQTL:
2	217369875	rs558906857	T	C	C	downstream_gene_variant	RPL37A	9.35	0.23	-4.39	-0.09	-0.06	-0.06	-0.01	-0.06	0.1	-0.32	13.51	eQTL:
2	46904928	rs55985998	G	A	A	intergenic_variant	_	9.35	0.32	-0.27	2.06	-0.34	-0.4	-0.15	-0.23	0.11	-0.92	0.04	eQTL:
6	32655524	rs2856681	C	T	T	promoter_flanking_region	_	9.35	0.18	0.69	4.02	-0.17	-0.15	-0.05	-0.07	7.25	1.17	2.87	eQTL:
6	62299960	rs2027192	C	T	T	intergenic_variant	_	9.35	0.2	-3.8	-1.42	-0.3	-0.3	-0.43	-0.43	1.13	-2.06	1.8	eQTL:
1	231767230	rs823167	G	A	G	intron_variant&NMD_transcript_variant	DISC1	9.34	0.16	-1.19	3.92	-0.11	-0.09	-0.54	-0.47	0.15	-0.3	2.5	eQTL:rs823167;DISC1;Whole_Blood
1	231768539	rs751229	A	G	A	intron_variant&NMD_transcript_variant	DISC1	9.34	0.18	-1.05	3.8	-0.12	-0.09	-0.54	-0.47	1.56	-0.8	0.14	eQTL:
2	85251728	rs368427971	T	C	C	intron_variant	KCMF1	9.34	0.26	-1.96	1.2	-0.1	-0.07	-0.1	-0.04	2.92	0.36	0.85	eQTL:
2	229331086	rs62202482	A	T	T	intergenic_variant	_	9.34	0.32	-1.16	1.01	-0.11	-0.09	-0.3	-0.21	1.33	-1.59	1.1	eQTL:
20	4095637	rs34354615	T	C	C	intergenic_variant	_	9.34	0.26	-2.18	0.98	-0.07	-0.08	-0.07	-0.07	0.74	-0.4	0.35	eQTL:
22	50609653	rs3817816	A	G	A	promoter	PANX2	9.34	0.32	0.44	1.89	-0.31	-0.27	-0.11	-0.08	3.9	-0.35	-0.35	eQTL:
1	39543925	rs551560035	C	T	T	upstream_gene_variant	MACF1	9.33	0.3	-1.27	1.08	-0.1	-0.09	-0.11	-0.11	0.1	-0.3	0.05	eQTL:
5	21715215	rs78739396	A	G	G	intron_variant&non_coding_transcript_variant	RP11-804N13.1	9.33	0.14	-3	3.27	-0.04	-0.02	-0.02	-0.09	0.2	-0.45	0.07	eQTL:
5	21714975	rs73068605	G	T	T	intron_variant&non_coding_transcript_variant	RP11-804N13.1	9.33	0.14	-3	3.27	-0.04	-0.02	-0.02	-0.09	1.07	0.23	2.18	eQTL:
5	21715140	rs73068609	T	G	G	intron_variant&non_coding_transcript_variant	RP11-804N13.1	9.33	0.14	-3	3.27	-0.04	-0.02	-0.02	-0.09	0.17	-4.59	0.23	eQTL:
5	21715076	rs73068607	A	T	T	intron_variant&non_coding_transcript_variant	RP11-804N13.1	9.33	0.14	-3	3.27	-0.04	-0.02	-0.02	-0.09	2.48	1.03	2.84	eQTL:
6	32585967	rs3104412	A	G	A	intergenic_variant	_	9.33	0.23	0.52	3.26	0.3	0.32	0.41	0.38	13.35	1.28	4.78	eQTL:
6	32654174	rs9275177	C	T	C	promoter_flanking_region	_	9.33	0.19	-0.12	4.13	-0.18	-0.19	-0.4	-0.43	2.78	0.48	3.08	eQTL:
12	98890081	rs17361231	A	C	C	intron_variant	RP11-181C3.1	9.33	0.34	-0.5	-1.54	-0.1	-0.08	-0.04	-0.09	5.34	1.44	3.68	eQTL:
12	95134619	rs201102905	G	A	A	intergenic_variant	_	9.33	0.36	0.43	1.25	0.11	0.1	0.08	0.12	0.1	-0.24	0.08	eQTL:
15	56099838	rs12907876	G	A	A	intergenic_variant	_	9.33	0.38	1.25	0.1	-0.14	-0.16	-0.05	-0.2	13.25	0.11	5.46	eQTL:
22	50497419	rs2294377	G	A	A	CTCF_binding_site	TTLL8	9.33	0.36	0.5	1.26	-0.29	-0.27	-0.04	-0.01	6.96	-0.32	19.18	eQTL:
1	231731928	rs80116942	C	T	C	promoter_flanking_region	LINC00582	9.32	0.25	-0.03	3.21	0.38	0.37	0.67	0.34	0.25	-2.9	0.39	eQTL:
1	231731892	rs12064429	G	A	G	promoter_flanking_region	LINC00582	9.32	0.25	-0.03	3.21	0.38	0.37	0.67	0.34	2.22	-0.61	2.67	eQTL:
2	61305620	rs57287858	A	G	G	intron_variant	KIAA1841	9.32	0.15	1.38	3.99	0.27	0.18	0.31	0.7	2.46	0.13	0.06	eQTL:
2	68457145	rs528838632	T	C	C	intron_variant	PPP3R1	9.32	0.35	-0.44	-1.39	-0.11	-0.09	-0.07	-0.01	2.01	-	0.97	eQTL:
5	58592623	rs76060546	A	G	G	intron_variant&NMD_transcript_variant	PDE4D	9.32	0.43	-0.05	0.7	-0.14	-0.25	-0.01	-0.16	5.79	-1.09	13.94	eQTL:
6	62308668	rs951733	T	C	C	intergenic_variant	_	9.32	0.21	-3.96	-0.9	-0.31	-0.31	-0.44	-0.44	2.27	0.46	1.48	eQTL:
6	32642030	rs9274967	T	C	T	intergenic_variant	_	9.32	0.21	0.49	3.74	-0.22	-0.23	-0.45	-0.51	8.74	-	0.02	eQTL:
6	32636958	rs9274692	T	A	T	upstream_gene_variant	HLA-DQB1	9.32	0.24	-0.52	3.16	0.27	0.22	0.43	0.52	4.17	-0.55	1.53	eQTL:
6	32636957	rs9274691	T	C	T	upstream_gene_variant	HLA-DQB1	9.32	0.24	-0.52	3.16	0.27	0.22	0.43	0.52	2.36	-0.85	1.24	eQTL:
6	32654181	rs9275178	G	A	G	promoter_flanking_region	_	9.32	0.19	-0.08	4.13	-0.18	-0.19	-0.4	-0.43	0.03	-0.96	0.16	eQTL:
9	131116123	rs28626216	C	A	A	intron_variant	SLC27A4	9.32	0.33	-0.83	1.25	-0.16	-0.21	-0.07	-0.51	0.22	-0.73	0.02	eQTL:
19	49534169	rs538422790	T	C	C	downstream_gene_variant	CGB1	9.32	0.33	-0.31	1.82	0.18	0.1	0.11	0.38	3.18	1.35	1.04	eQTL:
22	50547558	rs138218	T	C	T	intron_variant	MOV10L1	9.32	0.26	-1.86	-1.24	-0.3	-0.26	-0.09	-0.51	2.27	0.23	0.12	eQTL:
1	231749845	rs1025527	A	G	G	upstream_gene_variant	LINC00582	9.31	0.2	-0.85	3.5	-0.14	-0.08	-0.6	-0.31	2.41	0.77	11.9	eQTL:
1	231758084	rs16854690	C	G	C	upstream_gene_variant	DISC1	9.31	0.24	0.08	3.42	0.37	0.41	0.67	0.62	0.61	-0.69	1.43	eQTL:
4	152298838	rs76070490	T	A	A	intergenic_variant	_	9.31	0.37	-1.01	0.49	0.13	0.13	0.16	0.09	1.52	-	0.01	eQTL:
6	32657818	rs7754464	A	G	A	promoter_flanking_region	_	9.31	0.17	-0.01	4.43	-0.2	-0.18	-0.41	-0.42	6.59	-0.22	13.96	eQTL:
16	84558889	rs181791	C	T	T	intron_variant	TLDC1	9.31	0.34	0.61	1.4	-0.1	-0.06	-0.16	-0.18	1.08	-0.26	5.1	eQTL:
17	80648278	rs59071512	A	G	G	intron_variant	RAB40B	9.31	0.39	-0.03	1.11	0.18	0.1	0.05	0.28	0.81	-0.27	5.17	eQTL:
1	231324541	rs12063614	G	A	G	intron_variant	TRIM67	9.3	0.33	0.21	1.87	-0.42	-0.56	-0.6	-0.3	1.38	-0.28	0.71	eQTL:
1	231752306	rs9661331	C	T	T	upstream_gene_variant	LINC00582	9.3	0.18	-1.28	3.58	-0.13	-0.08	-0.61	-0.31	3.81	0.87	2.81	eQTL:
6	62308643	rs951734	C	G	G	intergenic_variant	_	9.3	0.21	-3.98	-0.91	-0.31	-0.31	-0.44	-0.44	0.27	-0.91	0.25	eQTL:
7	121292421	rs112697266	C	G	G	upstream_gene_variant	RP4-745K6.1	9.3	0.32	0.6	-1.66	-0.12	-0.13	-0.12	-0.2	6.98	0.13	1.87	eQTL:
7	27304196	rs201103236	G	C	C	downstream_gene_variant	RPL35P4	9.3	0.35	-1.56	0.03	-0.12	-0.16	-0.2	-0.19	0.08	-2.38	0.14	eQTL:
12	109756786	rs533832390	T	G	G	intergenic_variant	_	9.3	0.41	-0.29	0.72	-0.16	-0.13	-0.29	-0.3	1.01	-	0.66	eQTL:
1	10457540	rs12409754	T	C	T	upstream_gene_variant	PGD	9.29	0.1	-1.81	-4.68	0.24	0.21	0.21	0.19	4.78	0.19	1.75	eQTL:
2	46800290	rs141150885	C	T	T	intron_variant	RHOQ	9.29	0.24	1.75	-1.89	0.38	0.38	0.41	0.41	1.24	-1.07	1.74	eQTL:
6	170707545	rs13192039	G	C	C	promoter_flanking_region	FAM120B	9.29	0.26	1.93	-1.13	0.07	0.08	0.37	0.31	0.99	-	0.03	eQTL:
6	32675161	rs17206378	G	T	T	upstream_gene_variant	MTCO3P1	9.29	0.18	-0.48	4.13	-0.12	-0.1	-0.09	-0.1	8.07	-	1.51	eQTL:
12	1976922	rs75471863	C	A	A	intron_variant&non_coding_transcript_variant	CACNA2D4	9.29	0.29	-2.03	0.41	0.08	0.08	0.06	0.05	0.06	-0.47	0.03	eQTL:
22	41768862	rs5751086	C	T	T	downstream_gene_variant	RNU6-495P	9.29	0.27	0.48	2.61	-0.36	-0.14	-0.07	-0.42	0.72	-2.42	1.25	eQTL:
1	231324550	rs12074287	C	G	C	intron_variant	TRIM67	9.28	0.33	0.19	1.87	-0.42	-0.56	-0.6	-0.29	0.02	-2.73	0.01	eQTL:
2	61306754	rs1177298	C	A	A	intron_variant	KIAA1841	9.28	0.15	1.4	3.94	0.27	0.18	0.31	0.69	7.57	2.79	3.68	eQTL:
2	46891964	rs10209278	T	C	C	intergenic_variant	_	9.28	0.34	-0.7	1.16	0.37	0.43	0.14	0.21	3.84	2.52	3.55	eQTL:rs10209278;RP11-536C12.1;RP11-333I13.1;Kidney_Cortex;Spleen
2	89102920	rs140981254	T	A	A	intron_variant&non_coding_transcript_variant	ANKRD36BP2	9.28	0.33	-1.12	-0.86	-0.14	-0.16	-0.2	-0.05	1.33	-0.78	4.24	eQTL:
3	96887439	rs149116325	G	C	C	intron_variant	EPHA6	9.28	0.39	-0.73	0.59	-0.12	-0.13	-0.04	-0.03	0.03	-	0.38	eQTL:
4	38053815	rs533861369	T	C	C	promoter_flanking_region	TBC1D1	9.28	0.2	-1.88	2.62	-0.08	-0.09	-0.18	-0.11	0.69	-3.46	3.65	eQTL:
6	32642615	rs9274995	C	T	C	intergenic_variant	_	9.28	0.18	0.09	4.17	-0.21	-0.21	-0.43	-0.46	7.54	-	0.01	eQTL:
7	105013837	rs576546408	T	A	A	intron_variant	SRPK2	9.28	0.3	-1.5	-0.76	-0.1	-0.17	-0.1	-0.01	1.71	0.6	1.65	eQTL:
11	47915029	rs564940021	G	A	A	intergenic_variant	_	9.28	0.25	-1.7	1.61	-0.09	-0.1	-0.03	-0.02	0.47	-	0.29	eQTL:
12	120420194	rs372521	A	C	C	intergenic_variant	_	9.28	0.25	-0.45	2.89	-0.32	-0.28	-0.08	-0.29	0.02	-0.69	0.02	eQTL:
15	67480491	rs3784682	T	C	C	enhancer	SMAD3	9.28	0.33	-0.12	1.9	-0.12	-0.16	-0.38	-0.33	0.76	-0.7	0.47	eQTL:
1	89592455	rs74367406	C	T	T	promoter	GBP7	9.28	0.4	-0.17	0.86	0.15	0.17	0.15	0.43	0.28	-0.45	-0.45	eQTL:
6	32634032	rs9274501	A	G	A	promoter	HLA-DQB1	9.28	0.23	-0.43	3.36	0.28	0.36	0.28	0.36	11.49	2.24	2.24	eQTL:
1	231731343	rs1655304	G	C	C	intron_variant&non_coding_transcript_variant	LINC00582	9.27	0.23	-0.1	3.42	-0.2	-0.09	-0.45	-0.1	1.7	-0.91	1.85	eQTL:
2	46883739	rs10204096	C	T	T	promoter_flanking_region	_	9.27	0.4	0.8	-0.34	-0.47	-0.52	-0.16	-0.24	0.58	-0.65	5.52	eQTL:
2	61235855	rs1182688	C	A	A	intron_variant	PUS10	9.27	0.14	-0.58	4.64	-0.24	-0.23	-0.12	-0.08	2.52	-0.83	4.53	eQTL:rs1182688;PEX13;Brain_Cerebellum
6	62309785	rs9350568	C	T	T	intergenic_variant	_	9.27	0.2	-4.35	-0.78	-0.31	-0.31	-0.43	-0.44	2.79	-	0.96	eQTL:
6	77968556	rs568997742	T	C	C	intergenic_variant	_	9.27	0.42	0.09	0.67	-0.14	-0.1	-0.14	-0.11	1.9	0.12	0.54	eQTL:
6	62308584	rs951735	C	T	T	intergenic_variant	_	9.27	0.2	-4.1	-0.92	-0.31	-0.31	-0.4	-0.44	0.36	-0.91	0.2	eQTL:
10	86733352	rs528186792	C	T	T	intergenic_variant	_	9.27	0.4	0.52	-0.6	-0.14	-0.03	-0.01	-0.07	1.46	-	0.41	eQTL:
12	84508655	rs377633201	T	C	C	intergenic_variant	_	9.27	0.42	-0.27	0.6	-0.13	-0.09	-0.18	-0.31	1.82	0.15	0.4	eQTL:
17	28092803	rs2617877	C	T	C	intron_variant	SSH2	9.27	0.1	-1.49	-4.78	0.24	0.27	0	0.14	0.01	-1.72	9.03	eQTL:
18	706819	rs368123872	T	A	A	intron_variant	ENOSF1	9.27	0.32	0.51	1.72	-0.13	-0.06	-0.06	-0.15	4.26	1.22	1.57	eQTL:
19	1803582	rs7253430	G	T	T	intron_variant	ATP8B3	9.27	0.21	-1.21	3.12	0.23	0.13	0.11	0.35	1.29	0.11	7.46	eQTL:
1	167216868	rs7533017	A	G	G	promoter_flanking_region	POU2F1	9.26	0.26	-1.93	-1.18	-0.11	-0.15	-0.2	-0.03	2.17	-1.33	5.39	eQTL:
2	46802333	rs17035301	G	T	T	promoter_flanking_region	RHOQ	9.26	0.24	1.74	-1.87	0.38	0.38	0.41	0.41	1.68	-0.41	12.75	eQTL:
2	207539873	rs150026286	A	G	G	intergenic_variant	naa	9.26	0.45	-0.42	0.14	-0.2	-0.17	-0.19	-0.4	1.65	-	0.3	eQTL:
2	46883530	rs10203903	C	T	T	promoter_flanking_region	_	9.26	0.39	0.84	-0.32	-0.46	-0.52	-0.16	-0.18	1.95	-3.63	13.48	eQTL:
3	104505000	rs57770033	T	A	A	intergenic_variant	_	9.26	0.38	-0.55	-0.89	-0.14	-0.1	-0.08	-0.39	0.32	0.43	0.8	eQTL:
3	167547163	rs62274835	A	G	G	enhancer	SERPINI1	9.26	0.25	-3.08	0.49	-0.07	-0.06	-0.21	-0.36	0.56	-3.79	0.24	eQTL:
4	180279434	rs7663220	T	A	T	intergenic_variant	_	9.26	0.4	0.65	-0.48	-0.12	-0.09	-0.15	-0.17	0.1	-4.79	0.03	eQTL:
11	118804266	rs7123066	C	T	T	promoter_flanking_region	RN7SL688P	9.26	0.27	-1.77	1	-0.12	-0.05	-0.04	-0.36	5.41	0.85	6.22	eQTL:rs7123066;RP11-110I1.11;Esophagus_Mucosa
1	167273760	rs12750699	A	C	C	intron_variant&NMD_transcript_variant	POU2F1	9.25	0.26	-1.49	-1.61	-0.11	-0.15	-0.2	-0.04	12.23	0.33	5.74	eQTL:
2	46719483	rs11686611	G	A	A	intron_variant&non_coding_transcript_variant	ATP6V1E2	9.25	0.19	-1.04	3.48	-0.21	-0.16	-0.4	-0.35	3.12	0.57	5.87	eQTL:
2	46558530	rs375418933	G	C	G	CTCF_binding_site	EPAS1	9.25	0.48	0	0.36	0.62	0.63	0.63	0.63	8.76	3.42	13.05	eQTL:
3	124441695	rs332516	T	A	A	3_prime_UTR_variant	KALRN	9.25	0.24	-1.16	2.54	0.28	0.1	0.21	0.12	1.88	-2.42	9.29	eQTL:
6	32560341	rs79966773	T	C	C	upstream_gene_variant	HLA-DRB1	9.25	0.23	2.56	1.24	0.38	0.36	0.35	0.04	11.89	3.09	5.72	eQTL:
7	45857204	rs541741221	A	C	C	intron_variant&non_coding_transcript_variant	AC096582.8	9.25	0.26	-0.7	2.45	-0.09	-0.07	-0.12	-0.24	5.87	-	0.45	eQTL:
11	118804283	rs7122959	A	G	G	promoter_flanking_region	RN7SL688P	9.25	0.28	-1.66	1	-0.12	-0.05	-0.04	-0.36	16.78	1.28	9.09	eQTL:
13	67072853	rs7337888	T	A	T	intron_variant	PCDH9	9.25	0.33	-1.1	-0.77	-0.14	-0.12	-0.19	-0.23	0.02	-6.74	0.02	eQTL:
20	9534221	rs59171407	A	G	G	intron_variant	PAK7	9.25	0.38	-0.7	0.75	-0.12	-0.13	-0.19	-0.39	0.34	-0.43	0.18	eQTL:
1	169574729	rs3917761	G	T	T	intron_variant	SELP	9.24	0.31	-1.02	1.08	-0.16	-0.13	-0.26	-0.88	0.06	-1.52	0.28	eQTL:
1	231757882	rs1865226	C	T	C	upstream_gene_variant	DISC1	9.24	0.23	0.09	3.45	0.37	0.4	0.67	0.67	1.7	0.48	2.15	eQTL:
1	167329231	rs12753182	G	A	A	enhancer	POU2F1	9.24	0.25	-1.49	-1.81	-0.11	-0.15	-0.2	-0.09	4.81	-0.45	1.44	eQTL:
2	61278052	rs2564097	A	G	G	3_prime_UTR_variant;benign	PEX13	9.24	0.14	1.63	4.06	0.27	0.16	0.29	0.62	3.16	0.15	0.09	eQTL:
5	133881694	rs66932811	A	C	C	intron_variant	JADE2	9.24	0.28	0.34	2.38	-0.16	-0.18	-0.01	-0.05	7.18	2	14.17	eQTL:
6	32653997	rs9275172	A	G	A	promoter_flanking_region	_	9.24	0.2	0.03	4.02	-0.18	-0.18	-0.4	-0.43	7.02	-0.61	1.34	eQTL:
6	30170829	rs542100740	T	C	C	intron_variant	TRIM26	9.24	0.26	-3.03	-0.04	-0.14	-0.22	-0.25	-0.43	2.18	0.54	1.64	eQTL:
12	120387426	rs10849721	A	C	C	regulatory_region_variant	_	9.24	0.33	0.49	1.47	-0.27	-0.3	-0.08	-0.09	2.94	0.22	0.6	eQTL:
17	2491429	rs115107247	G	A	A	upstream_gene_variant	EIF4A1P9	9.24	0.35	-1.42	0.08	-0.1	-0.08	-0.03	-0.16	0.26	-0.09	0.17	eQTL:
18	6316068	rs112974699	T	C	C	promoter_flanking_region	L3MBTL4	9.24	0.27	-1.81	1.04	-0.08	-0.03	-0.02	-0.04	3.07	-0.64	11.26	eQTL:
22	41720728	rs5751077	G	C	C	promoter_flanking_region	ZC3H7B	9.24	0.25	0.35	3	0.35	0.13	0.07	0.51	3.42	0.21	10.03	eQTL:
X	6451872	rs77148209	C	G	C	missense_variant;benign	VCX3A	9.24	0.35	1.47	0.06	-0.2	-0.12	-0.14	-0.3	0	naa	naa	eQTL:
1	167250080	rs7532692	C	T	T	intron_variant&NMD_transcript_variant	POU2F1	9.23	0.24	-1.89	-1.57	-0.1	-0.15	-0.2	-0.09	15.48	2.14	13.92	eQTL:
2	46805848	rs59246575	T	C	C	intron_variant	RHOQ	9.23	0.24	1.75	-1.82	0.38	0.38	0.41	0.4	0.55	-0.45	0.12	eQTL:
4	88961571	rs2725215	C	T	T	intron_variant	PKD2	9.23	0.28	-0.94	1.77	0.2	0.3	0.04	0.01	3.1	-2.36	0.42	eQTL:
5	133898564	rs6859169	G	C	C	intron_variant	JADE2	9.23	0.26	0.24	2.89	-0.16	-0.22	-0.01	-0.06	0.49	-2.81	5.76	eQTL:
17	77431109	rs67021777	G	A	A	intron_variant	RBFOX3	9.23	0.25	-0.26	3	-0.24	-0.16	-0.58	-0.27	2.28	0.76	9.33	eQTL:
22	41720697	rs5758297	A	G	G	promoter_flanking_region	ZC3H7B	9.23	0.25	0.39	3	0.35	0.13	0.07	0.51	5.27	0.02	9.93	eQTL:rs5758297;POLR3H;Brain_Putamen_basal_ganglia
1	167248664	rs11584337	G	T	T	intron_variant&NMD_transcript_variant	POU2F1	9.22	0.24	-1.89	-1.55	-0.1	-0.15	-0.2	-0.04	2.78	0.84	3.72	eQTL:
1	59237547	rs538157927	T	C	C	intergenic_variant	_	9.22	0.25	-3.18	0.41	-0.07	-0.03	-0.07	-0.21	2.4	0.49	0.89	eQTL:
2	46804290	rs76621099	G	T	T	intron_variant	RHOQ	9.22	0.24	1.74	-1.79	0.38	0.38	0.41	0.41	2.08	-1.12	7.03	eQTL:
5	104125893	rs10054555	T	C	C	intron_variant&non_coding_transcript_variant	RP11-6N13.1	9.22	0.3	0.56	1.81	-0.23	-0.17	-0.07	0	9.19	1.41	6.06	eQTL:
8	11098975	rs12334731	G	A	A	intergenic_variant	_	9.22	0.13	-1.74	4.14	-0.24	-0.23	-0.35	-0.55	0.17	-0.3	0.06	eQTL:
9	136176005	rs374692833	G	A	A	upstream_gene_variant	Y_RNA	9.22	0.23	-2.16	1.56	0.19	0.12	0.53	0.4	0.93	-	0.01	eQTL:
11	21808296	rs73470861	G	A	A	intergenic_variant	_	9.22	0.24	-3.13	-0.69	-0.12	-0.05	-0.04	-0.22	5.92	0.11	2.04	eQTL:
2	61308965	rs1177294	G	A	A	intron_variant	KIAA1841	9.21	0.16	1.2	3.92	0.28	0.19	0.47	0.73	1.66	0.24	0.13	eQTL:
2	222519479	rs188994669	T	C	C	intergenic_variant	_	9.21	0.34	-0.11	1.64	-0.14	-0.16	-0.07	-0.24	1.05	-1.11	0.16	eQTL:
4	186062426	rs534278175	T	C	C	upstream_gene_variant	SLC25A4	9.21	0.4	-0.41	0.6	-0.14	-0.1	-0.12	-0.15	1.47	-0.9	0.51	eQTL:
6	32636972	rs9274693	C	T	C	upstream_gene_variant	HLA-DQB1	9.21	0.24	-0.59	3.02	0.27	0.22	0.43	0.5	0.86	-2.38	0.33	eQTL:
6	57642076	rs12207241	G	A	A	intergenic_variant	_	9.21	0.19	-2.85	2	-0.32	-0.34	-0.35	-0.36	0.13	-0.84	0.15	eQTL:
6	32656869	rs9275202	A	G	A	promoter_flanking_region	_	9.21	0.17	-0.41	4.23	0.2	0.19	0.41	0.44	1.35	-0.73	0.35	eQTL:
11	21844027	rs1945361	T	C	C	intergenic_variant	_	9.21	0.24	-2.67	-0.92	-0.12	-0.06	-0.04	-0.1	3.1	0.39	0.96	eQTL:
1	231779507	rs980394	G	A	G	promoter_flanking_region	DISC1	9.2	0.17	0.98	3.89	0.14	0.08	0.62	0.72	0.86	-0.77	1.78	eQTL:
1	167216210	rs10918670	A	G	G	intron_variant&NMD_transcript_variant	POU2F1	9.2	0.26	-1.68	-1.14	-0.11	-0.15	-0.2	-0.04	2.7	-2.31	2.75	eQTL:
5	104126325	rs11242538	T	C	C	intron_variant&non_coding_transcript_variant	RP11-6N13.1	9.2	0.31	0.43	1.81	-0.23	-0.17	-0.08	-0.01	9.66	0.89	5.06	eQTL:
6	32637454	rs9274717	C	A	C	upstream_gene_variant	HLA-DQB1	9.2	0.21	-0.52	3.44	0.26	0.19	0.4	0.5	1.06	-1.55	12	eQTL:
10	100702036	rs185172751	T	C	C	intron_variant	HPSE2	9.2	0.21	-2.12	2.15	-0.06	-0.03	-0.06	-0.24	0.86	-	0.01	eQTL:
19	6615776	rs202041139	A	C	C	intergenic_variant	_	9.2	0.42	0.58	0.14	-0.57	-0.57	-0.53	-0.54	1.06	-	0.45	eQTL:
22	41653540	rs2235849	T	G	G	promoter_flanking_region	RANGAP1	9.2	0.27	0.1	2.61	0.36	0.13	0.2	0.17	4.03	0.69	3.89	eQTL:
1	231906847	rs16854940	C	T	C	intron_variant&NMD_transcript_variant	DISC1	9.19	0.24	0.26	3.17	0.38	0.38	0.61	0.56	0.4	-7.28	5.22	eQTL:
1	12671324	rs4618985	A	C	C	promoter_flanking_region	DHRS3	9.19	0.15	-0.28	4.55	0.24	0.15	0.04	0.05	0.87	-1.04	7	eQTL:
1	231325779	rs11122245	A	G	A	intron_variant	TRIM67	9.19	0.32	0.15	1.85	-0.42	-0.56	-0.59	-0.18	2.68	-0.1	0.47	eQTL:rs11122245;EGLN1;Testis
1	226909364	rs1289274	T	C	C	intron_variant	ITPKB	9.19	0.3	0.78	1.55	-0.3	-0.24	-0.32	-0.35	2.11	-	0.63	eQTL:
1	104864464	rs572915890	C	T	T	intergenic_variant	_	9.19	0.25	0.79	-2.59	-0.09	-0.03	-0.09	-0.11	0.08	-1.03	0.03	eQTL:
2	240042101	rs142333531	A	G	G	promoter_flanking_region	HDAC4	9.19	0.33	0.27	1.64	-0.1	-0.05	-0.06	-0.11	2.92	0.46	8.86	eQTL:
4	43399989	rs562214036	T	G	G	intergenic_variant	_	9.19	0.37	0.04	1.26	-0.12	-0.11	-0.42	-0.05	3.79	1.59	3.5	eQTL:
5	104125943	rs10075279	C	T	T	intron_variant&non_coding_transcript_variant	RP11-6N13.1	9.19	0.3	0.5	1.81	-0.23	-0.17	-0.07	0	1.11	-3.69	1.57	eQTL:
5	67656621	rs62355986	G	C	C	intergenic_variant	_	9.19	0.37	-0.3	1.03	-0.17	-0.17	-0.37	-0.22	0.63	-1.78	0.77	eQTL:
6	32648592	rs9275078	A	C	A	intergenic_variant	_	9.19	0.18	-0.99	3.74	0.2	0.18	0.42	0.41	0.09	-0.43	0	eQTL:
6	32585504	rs3129761	G	C	G	intergenic_variant	_	9.19	0.24	0.37	3.07	0.31	0.32	0.42	0.39	7.74	0.58	1.42	eQTL:
6	32637391	rs9274715	G	A	G	upstream_gene_variant	HLA-DQB1	9.19	0.22	-0.42	3.35	0.26	0.21	0.39	0.54	0.07	-2.67	11.76	eQTL:
11	21844706	rs57874259	T	G	G	intergenic_variant	_	9.19	0.24	-2.64	-0.92	-0.12	-0.05	-0.04	-0.1	0.76	-0.78	0.39	eQTL:
14	105968911	rs35511437	G	A	A	downstream_gene_variant	C14orf80	9.19	0.35	-0.8	0.82	-0.26	-0.04	-0.14	-0.34	1.13	-0.36	5.09	eQTL:rs35511437;C14orf80;Adipose_Visceral_Omentum;Artery_Aorta
20	18057123	rs555191291	T	G	G	intergenic_variant	_	9.19	0.44	0.14	0.4	-0.15	-0.13	-0.2	-0.29	3.03	0.67	1.25	eQTL:
1	231754879	rs6541280	G	C	C	promoter_flanking_region	TSNAX-DISC1	9.18	0.17	-0.97	3.83	-0.11	-0.08	-0.55	-0.36	17.5	3.78	11.48	eQTL:rs6541280;DISC1;Small_Intestine_Terminal_Ileum
2	46781948	rs6749372	T	G	G	intron_variant	RHOQ	9.18	0.22	1.61	-2.35	0.36	0.33	0.39	0.11	2.25	-1.16	3.45	eQTL:rs6749372;PIGF;Brain_Cortex
2	46849896	rs149650734	A	G	A	intron_variant	CRIPT	9.18	0.38	-0.84	-0.42	-0.53	-0.53	-0.56	-0.53	2.6	0.36	0.17	eQTL:
2	61307749	rs1177296	A	G	G	intron_variant	KIAA1841	9.18	0.15	1.3	3.96	0.27	0.18	0.46	0.72	1.36	-0.55	0.11	eQTL:
3	106397131	rs535759755	T	G	G	intergenic_variant	_	9.18	0.3	0.78	1.51	-0.09	-0.09	-0.1	-0.07	0.11	-1.39	1.61	eQTL:
11	129947519	rs7116178	C	A	A	intron_variant	APLP2	9.18	0.27	-1.55	-1.17	-0.09	-0.1	-0.02	-0.33	0.6	-2.5	7.74	eQTL:
14	105629047	rs75509271	C	A	A	intron_variant	JAG2	9.18	0.16	-1.13	3.81	-0.21	-0.23	-0.2	-0.24	3.23	-0.02	19.63	eQTL:
22	41736267	rs5751080	A	G	G	enhancer	ZC3H7B	9.18	0.24	0.21	3.15	0.34	0.12	0.07	0.56	5.68	0.07	13.53	eQTL:
1	248282058	rs374191578	C	T	T	upstream_gene_variant	OR2M1P	9.17	0.38	-1.04	-0.03	-0.14	-0.12	-0.06	-0.06	8.46	-0.6	4.56	eQTL:
1	248282057	rs572019210	T	G	G	upstream_gene_variant	OR2M1P	9.17	0.38	-1.04	-0.03	-0.14	-0.12	-0.06	-0.06	9.49	0.61	4.78	eQTL:
2	14040875	rs200101863	C	G	G	intron_variant&non_coding_transcript_variant	LINC00276	9.17	0.37	0.76	0.63	-0.13	-0.17	-0.18	-0.11	0.6	-1.15	0.32	eQTL:
2	46901284	rs17035510	G	A	A	intergenic_variant	_	9.17	0.28	-0.39	2.24	-0.32	-0.38	-0.14	-0.21	2.01	-1.27	4.61	eQTL:
4	12615875	rs373756692	T	C	C	intergenic_variant	_	9.17	0.35	-1.18	0.3	-0.11	-0.2	-0.16	-0.04	0.51	-1.97	0.92	eQTL:
6	124909411	rs1842128	A	T	T	intron_variant	NKAIN2	9.17	0.19	-0.49	3.86	-0.15	-0.14	-0.18	-0.18	2.33	2.63	4.11	eQTL:
11	64689664	rs11823191	A	T	A	upstream_gene_variant	PPP2R5B	9.17	0.31	1.05	1.04	0.09	0.04	0.05	0.25	0.24	-1.06	0.11	eQTL:
12	28817752	rs1355628	A	G	G	intergenic_variant	_	9.17	0.11	-3.54	3.57	-0.18	-0.22	-0.2	-0.11	0.7	-0.84	0.19	eQTL:
12	44313718	rs7956825	C	G	G	intron_variant	TMEM117	9.17	0.19	-3	1.99	-0.2	-0.17	0	-0.37	2.76	-4.56	1.04	eQTL:
14	105629043	rs35321361	C	T	T	intron_variant	JAG2	9.17	0.16	-1.13	3.81	-0.21	-0.23	-0.2	-0.24	4.62	-0.81	19.62	eQTL:
14	105968978	rs34564731	T	A	A	downstream_gene_variant	C14orf80	9.17	0.35	-0.82	0.82	-0.26	-0.04	-0.14	-0.34	3.86	-0.84	7.22	eQTL:
17	28091162	rs2617876	T	G	T	intron_variant	SSH2	9.17	0.11	-1.5	-4.69	0.24	0.27	0	0.14	6.95	-1	1.46	eQTL:
2	61287445	rs1177269	C	T	T	intergenic_variant	_	9.16	0.13	-2.26	3.7	-0.26	-0.16	-0.3	-0.22	0.81	-3.96	0.74	eQTL:
2	46899285	rs1869838	G	A	A	intergenic_variant	_	9.16	0.29	-0.2	2.27	-0.33	-0.38	-0.14	-0.22	5.94	2.98	5.05	eQTL:
2	46905964	rs1456016	A	G	G	intergenic_variant	_	9.16	0.29	-0.38	2.1	-0.33	-0.39	-0.14	-0.22	4.01	-0.89	2.5	eQTL:
2	46899300	rs2045289	C	A	A	intergenic_variant	_	9.16	0.29	-0.2	2.27	-0.33	-0.38	-0.14	-0.22	4.04	0.81	4.45	eQTL:
2	46895097	rs1378763	T	C	C	intergenic_variant	_	9.16	0.29	-0.09	2.28	-0.33	-0.36	-0.14	-0.22	6.95	1.02	6.33	eQTL:
2	47043415	rs56170646	G	A	A	upstream_gene_variant	LINC01118	9.16	0.1	-2.89	4.04	-0.23	-0.37	-0.24	-0.35	5.86	1.57	6.06	eQTL:
2	44833450	rs6758854	A	T	A	intron_variant	CAMKMT	9.16	0.17	-1.44	-3.44	0.31	0.2	0.07	0.11	0.78	-2.73	1.72	eQTL:
2	46905524	rs9653520	T	C	C	intergenic_variant	_	9.16	0.28	-0.5	2.1	-0.33	-0.39	-0.13	-0.21	10.62	-0.48	5	eQTL:
3	100447416	rs1143775	T	A	T	intron_variant	TFG	9.16	0.28	1.23	-1.23	0.11	0.1	0.12	0.39	1.4	-0.37	2.64	eQTL:
6	32654257	rs28371253	C	T	T	promoter_flanking_region	_	9.16	0.17	0.43	4.18	-0.16	-0.17	-0.06	-0.07	8.86	0.15	4.38	eQTL:
6	32654278	rs9275180	C	T	C	promoter_flanking_region	_	9.16	0.18	-0.1	4.16	0.21	0.2	0.41	0.43	0.28	-0.3	0.6	eQTL:
7	155639788	rs200865507	G	A	A	intergenic_variant	_	9.16	0.39	0.19	0.88	-0.23	-0.19	-0.22	-0.34	0.4	-2.17	0.65	eQTL:
19	29882007	rs74323598	G	A	A	intron_variant&non_coding_transcript_variant	CTC-525D6.1	9.16	0.39	-0.18	0.94	-0.17	-0.14	-0.12	-0.19	0.95	-0.92	0.33	eQTL:
22	50606194	rs9628299	G	C	G	upstream_gene_variant	PANX2	9.16	0.33	0.41	1.44	-0.32	-0.29	-0.15	-0.46	2.09	0.24	0.22	eQTL:
2	46408340	rs2594491	C	G	C	intron_variant	PRKCE	9.15	0.26	0.62	2.4	-0.32	-0.28	-0.35	-0.01	5.26	2.54	4.1	eQTL:
2	178796105	rs10193299	G	A	A	intron_variant	PDE11A	9.15	0.15	-7.69	0.17	-0.08	-0.01	-0.09	-0.14	1.83	-1.19	0.64	eQTL:
2	46905713	rs1456015	A	G	G	intergenic_variant	_	9.15	0.29	-0.41	2.1	-0.33	-0.39	-0.14	-0.21	6.08	-0.47	1.89	eQTL:
3	161905782	rs202138206	G	T	T	intergenic_variant	_	9.15	0.28	-2.27	0.21	0.17	0.15	0.09	0.26	0.8	-	0.01	eQTL:
6	32656833	rs2856676	G	A	G	promoter_flanking_region	_	9.15	0.17	-0.4	4.22	0.2	0.2	0.41	0.43	3.13	-0.66	0.35	eQTL:
19	8372180	rs4804294	C	A	A	promoter	NDUFA7	9.15	0.39	-0.78	0.31	-0.12	-0.11	-0.08	-0.11	0.01	-1.18	-1.18	eQTL:
2	46561400	rs370299814	G	A	G	promoter	EPAS1	9.15	0.44	-0.31	-0.12	0.59	0.59	0.59	0.59	3.07	-1.7	-1.7	eQTL:
2	46467202	rs10195655	A	G	G	promoter_flanking_region	_	9.14	0.24	0.02	3.28	-0.28	-0.23	-0.16	-0.37	9.98	1.67	12.33	eQTL:
6	32642641	rs9274996	C	T	C	intergenic_variant	_	9.14	0.17	-0.59	4.04	0.2	0.2	0.41	0.43	7.3	-	0.01	eQTL:
7	57212425	rs200121850	C	T	T	upstream_gene_variant	ZNF479	9.14	0.43	-0.33	-0.25	0.17	0.14	0.05	0.05	0.77	-	0.03	eQTL:
11	21801013	rs79706185	C	T	T	regulatory_region_variant	_	9.14	0.23	-3.49	-0.55	-0.12	-0.05	-0.04	-0.1	13.16	1.53	7.54	eQTL:
14	100809901	rs7142222	C	T	T	intron_variant	WARS	9.14	0.15	-2.09	-3.48	-0.05	-0.14	-0.01	-0.04	0.05	-5.15	0.15	eQTL:
14	100815912	rs56238254	C	T	T	promoter_flanking_region	WARS	9.14	0.15	-1.94	-3.56	-0.05	-0.14	-0.01	-0.04	2.74	1.22	8.17	eQTL:
1	231777874	rs2117118	A	G	A	intron_variant&NMD_transcript_variant	DISC1	9.13	0.17	-0.78	3.89	-0.12	-0.09	-0.53	-0.44	2.29	0.05	0.06	eQTL:
1	231777853	rs1655282	C	T	C	intron_variant&NMD_transcript_variant	DISC1	9.13	0.17	-0.78	3.89	-0.12	-0.09	-0.53	-0.46	0.7	0.05	0.03	eQTL:rs1655282;DISC1;Spleen
2	46904701	rs13425511	C	T	T	intergenic_variant	_	9.13	0.28	-0.51	1.99	-0.32	-0.37	-0.14	-0.22	2.23	0.44	0.32	eQTL:
4	190538073	rs35785410	G	A	A	intergenic_variant	_	9.13	0.39	-0.17	0.88	-0.17	-0.11	-0.57	-0.24	1.56	-	0.34	eQTL:
6	32565042	rs9270608	A	G	A	intergenic_variant	_	9.13	0.17	-0.54	4.07	0.16	0.26	0.23	0.16	9.36	-2.4	2.75	eQTL:
9	127442379	rs59437273	G	A	A	intron_variant	NR6A1	9.13	0.32	-1.29	0.48	-0.1	-0.06	0	-0.02	0.43	-1.07	0.19	eQTL:
12	28800854	rs12371644	C	T	T	intergenic_variant	_	9.13	0.11	-2.41	4.18	-0.18	-0.22	-0.2	-0.11	4.01	-	1.78	eQTL:
1	231704502	rs1963416	T	C	C	downstream_gene_variant	TSNAX	9.12	0.28	0.22	2.25	0.26	0.27	0.34	0.66	2.55	0.22	0.24	eQTL:
2	61369160	rs1729667	A	T	T	downstream_gene_variant	KIAA1841	9.12	0.23	-1.26	2.49	-0.23	-0.27	-0.33	-0.3	2.96	0.23	0.57	eQTL:
2	61369159	rs1665264	G	T	T	downstream_gene_variant	KIAA1841	9.12	0.23	-1.26	2.49	-0.23	-0.27	-0.33	-0.3	1.67	0.23	0.63	eQTL:rs1665264;AC016747.3;Colon_Sigmoid
2	178795840	rs10192990	G	A	A	intron_variant	PDE11A	9.12	0.15	-7.63	0.16	-0.08	-0.01	-0.09	-0.14	0.86	-0.64	3.44	eQTL:
2	46553781	rs369553078	T	A	T	intron_variant	EPAS1	9.12	0.42	0.45	0.23	0.57	0.57	0.57	0.57	10.02	0.82	17.86	eQTL:
5	133892880	rs72798658	T	C	C	intron_variant	JADE2	9.12	0.25	0.34	2.81	-0.15	-0.22	-0.01	-0.07	3.18	-	12.55	eQTL:
6	32654037	rs9275173	T	A	T	promoter_flanking_region	_	9.12	0.19	-0.02	3.98	-0.18	-0.18	-0.4	-0.43	4.43	0.12	1.74	eQTL:
8	138990143	rs540799521	A	T	T	intron_variant&non_coding_transcript_variant	RP11-238K6.1	9.12	0.39	0.09	-0.84	-0.13	-0.16	-0.03	-0.06	2.22	0.15	0.36	eQTL:
8	115765469	rs554441748	A	T	T	intergenic_variant	_	9.12	0.22	0.99	-2.83	-0.07	-0.12	-0.04	-0.1	0.01	-0.3	0	eQTL:
22	41403698	rs5758175	G	A	G	intergenic_variant	_	9.12	0.26	-0.46	2.52	0.24	0.14	0.38	0.67	1.47	0.15	0.65	eQTL:rs5758175;ST13;Adipose_Subcutaneous
2	46561659	rs368706892	C	T	C	intron_variant	EPAS1	9.11	0.44	-0.29	-0.09	0.59	0.59	0.59	0.59	1.35	-4.1	11.26	eQTL:
2	61368353	rs1177273	G	C	C	downstream_gene_variant	KIAA1841	9.11	0.24	-1.1	2.43	-0.23	-0.27	-0.33	-0.37	8.78	0.23	4.47	eQTL:
2	46894907	rs1319498	G	A	A	intergenic_variant	_	9.11	0.29	-0.04	2.27	-0.32	-0.35	-0.15	-0.22	2.59	1.75	4.56	eQTL:
6	4085549	rs543102641	T	A	A	intron_variant	C6orf201	9.11	0.37	-0.78	0.52	-0.13	-0.15	-0.04	-0.03	1.37	-	7.38	eQTL:
6	32648513	rs9275073	C	G	C	intergenic_variant	_	9.11	0.17	-1.05	3.71	0.19	0.2	0.42	0.42	1.01	-0.43	0.02	eQTL:
7	155639787	rs147880513	G	C	C	intergenic_variant	_	9.11	0.38	0.15	0.88	-0.23	-0.19	-0.21	-0.34	0.08	-2.17	0.04	eQTL:
8	11279880	rs78483793	G	T	T	promoter_flanking_region	C8orf12	9.11	0.36	-0.6	0.79	-0.11	-0.1	-0.27	-0.18	1.49	-	17.3	eQTL:
13	65362852	rs6562372	T	A	T	intergenic_variant	_	9.11	0.37	0.08	1.14	-0.12	-0.09	-0.11	-0.13	0.09	-1.26	0.02	eQTL:
15	98887978	rs142592982	C	G	G	intergenic_variant	_	9.11	0.32	-0.63	1.32	-0.12	-0.16	-0.13	-0.09	0.01	-1.32	0.01	eQTL:
1	167319116	rs12132244	G	A	A	intron_variant&NMD_transcript_variant	POU2F1	9.1	0.24	-1.79	-1.59	-0.11	-0.15	-0.2	-0.04	0.45	-1.12	0.24	eQTL:
1	231729426	rs7531196	C	T	C	intron_variant&non_coding_transcript_variant	LINC00582	9.1	0.17	-0.59	3.99	-0.17	-0.18	-0.39	-0.48	0.79	-	0.01	eQTL:
1	231746950	rs892356	C	T	T	intron_variant&non_coding_transcript_variant	LINC00582	9.1	0.21	0.17	3.64	0.15	0.07	0.6	0.3	0.91	-0.8	1.65	eQTL:
1	167241311	rs12754113	C	G	G	intron_variant&NMD_transcript_variant	POU2F1	9.1	0.24	-1.72	-1.51	-0.1	-0.15	-0.2	-0.04	2.67	1.93	4.43	eQTL:
2	68239630	rs544793323	T	C	C	intergenic_variant	_	9.1	0.32	0.93	0.87	-0.1	-0.06	-0.13	-0.06	1.4	-	1.59	eQTL:
2	46908571	rs3814041	C	A	A	enhancer	_	9.1	0.29	0.1	2.15	-0.33	-0.39	-0.14	-0.29	2.54	2.28	4.99	eQTL:rs3814041;LINC01119;Adipose_Subcutaneous
4	88959968	rs2725218	G	C	C	intron_variant	PKD2	9.1	0.28	-0.63	1.87	0.21	0.3	0.49	0.35	2.45	0.16	2.38	eQTL:
6	32637479	rs9274720	G	A	G	upstream_gene_variant	HLA-DQB1	9.1	0.21	-0.31	3.54	0.25	0.2	0.41	0.51	0.01	-2.44	10.46	eQTL:
8	11102682	rs6601577	G	C	C	downstream_gene_variant	LINC00529	9.1	0.08	-2.99	4.38	-0.2	-0.16	-0.27	-0.25	2	2.07	4.79	eQTL:
2	46799196	rs17035292	G	A	A	intron_variant	RHOQ	9.09	0.21	-2.08	-2.18	-0.34	-0.36	-0.41	-0.27	1.19	-1.9	3.56	eQTL:
2	46553044	rs113305133	A	G	A	intron_variant	EPAS1	9.09	0.42	0.46	0.18	0.57	0.57	0.57	0.55	8.4	0.46	9.94	eQTL:
6	32654536	rs2856690	T	A	T	promoter_flanking_region	_	9.09	0.17	-0.36	4.07	-0.2	-0.21	-0.43	-0.44	2.27	-1.93	0.21	eQTL:
12	28805736	rs9919729	A	G	G	intergenic_variant	_	9.09	0.1	2.87	4.04	0.18	0.23	0.19	0.18	5.65	-	0.04	eQTL:
17	64459514	rs201607954	A	T	T	intron_variant&NMD_transcript_variant	PRKCA	9.09	0.3	-1.88	-0.04	-0.09	-0.11	-0.05	-0.01	1.97	-1.43	9.11	eQTL:
1	231724868	rs1612154	G	A	A	downstream_gene_variant	LINC00582	9.08	0.15	-0.48	4.4	-0.26	-0.25	-0.35	-0.06	2.98	-0.83	2.87	eQTL:
2	61304271	rs1729659	A	G	G	synonymous_variant	KIAA1841	9.08	0.14	-1.35	3.95	-0.23	-0.24	-0.15	-0.17	12.37	1.87	9.27	eQTL:
2	61353256	rs1177289	T	C	C	enhancer	KIAA1841	9.08	0.17	0.54	4	0.25	0.22	0.37	0.75	0.16	-4.2	0.03	eQTL:
2	46535924	rs2121266	C	A	C	intron_variant	EPAS1	9.08	0.31	-0.09	-1.78	-0.43	-0.4	-0.09	-0.12	5.89	1.28	12.52	eQTL:
2	61352985	rs1177288	T	C	C	enhancer	KIAA1841	9.08	0.17	0.53	4.01	0.25	0.22	0.38	0.77	1.52	-1.31	1.29	eQTL:
5	133880889	rs66579621	A	G	G	intron_variant	JADE2	9.08	0.27	0.28	2.39	-0.16	-0.18	-0.01	-0.05	2.82	-4.68	15.5	eQTL:
6	32642673	rs9274997	C	T	C	intergenic_variant	_	9.08	0.18	0.16	4.05	-0.2	-0.21	-0.41	-0.44	7.52	-	0.01	eQTL:
6	32657858	rs7754885	G	A	G	promoter_flanking_region	_	9.08	0.16	-0.12	4.46	-0.19	-0.18	-0.4	-0.41	10.19	-0.27	14.12	eQTL:
7	103396078	rs79469101	A	T	T	intron_variant	RELN	9.08	0.29	0.81	1.56	-0.39	-0.39	-0.46	-0.52	1.81	0.05	0.91	eQTL:
11	21799538	rs73470847	G	A	A	intergenic_variant	_	9.08	0.23	-3.46	-0.48	-0.12	-0.05	-0.04	-0.12	0.49	-3.11	0.4	eQTL:
11	10085403	rs531093543	C	G	G	intron_variant	SBF2	9.08	0.23	-1.74	1.96	-0.11	-0.11	-0.32	-0.2	0.9	-1.02	0.63	eQTL:
1	231349201	rs11122253	A	G	A	enhancer	TRIM67	9.07	0.17	-0.22	4.22	-0.25	-0.26	-0.54	-0.46	0.59	-1.08	0.04	eQTL:
1	231711489	rs1765782	T	C	T	intron_variant&NMD_transcript_variant	TSNAX-DISC1	9.07	0.25	-0.17	2.74	-0.25	-0.26	-0.33	-0.56	5.74	-0.39	4.79	eQTL:
1	236516318	rs568931963	A	C	C	intron_variant	EDARADD	9.07	0.42	-0.34	-0.18	-0.13	-0.2	-0.03	-0.03	6.12	-	11.24	eQTL:
1	231704366	rs36086970	G	T	T	downstream_gene_variant	TSNAX	9.07	0.28	0.27	2.25	0.25	0.27	0.33	0.67	1.05	0.13	0.04	eQTL:
2	46887765	rs34801154	T	A	A	intergenic_variant	_	9.07	0.42	0.01	0.5	-0.47	-0.55	-0.2	-0.21	0.3	-1.35	0.22	eQTL:
3	124441501	rs606552	A	G	G	3_prime_UTR_variant	KALRN	9.07	0.24	0.85	2.55	-0.28	-0.09	-0.21	-0.12	8.12	2.77	8.18	eQTL:
5	21718772	rs66555041	T	C	C	intron_variant&non_coding_transcript_variant	RP11-804N13.1	9.07	0.14	-3.03	2.97	-0.04	-0.02	-0.02	-0.09	0.06	-2.95	0.07	eQTL:
5	21718614	rs73068636	A	C	C	intron_variant&non_coding_transcript_variant	RP11-804N13.1	9.07	0.14	-3.03	2.97	-0.04	-0.02	-0.02	-0.09	0.31	-2.99	0.41	eQTL:
8	1125241	rs17668625	T	C	C	intron_variant&non_coding_transcript_variant	CTD-2281E23.2	9.07	0.38	0.43	0.63	0.14	0.15	0.2	0.13	1.3	-1.59	0.18	eQTL:
9	23106955	rs551522861	G	A	A	intergenic_variant	_	9.07	0.15	-6.26	-0.87	-0.05	-0.06	-0.06	-0.13	0.02	-	0.01	eQTL:
9	23106951	rs202197190	T	C	C	intergenic_variant	_	9.07	0.15	-6.26	-0.87	-0.05	-0.06	-0.06	-0.13	0.02	-	0	eQTL:
11	10200533	rs56216311	T	C	C	intron_variant	SBF2	9.07	0.28	-1.64	0.78	-0.22	-0.24	-0.46	-0.26	1.24	-	0.01	eQTL:
11	21844831	rs58845844	A	T	T	intergenic_variant	_	9.07	0.24	-2.62	-0.87	-0.12	-0.05	-0.04	-0.1	2.16	-0.78	0.31	eQTL:
14	100814758	rs80348423	C	T	T	intron_variant	WARS	9.07	0.15	-1.85	-3.55	-0.05	-0.14	-0.01	-0.04	0.26	-3.31	13.28	eQTL:rs80348423;WARS;Esophagus_Mucosa
1	231730867	rs6704424	G	A	G	intron_variant&non_coding_transcript_variant	LINC00582	9.06	0.23	-0.13	3.34	0.35	0.31	0.48	0.4	1.35	-0.49	0.94	eQTL:
2	46824947	rs78255086	G	C	G	intron_variant	PIGF	9.06	0.38	0.6	-0.53	0.53	0.53	0.56	0.56	3.39	1.48	2.77	eQTL:
12	74484986	rs12316962	G	A	A	intergenic_variant	_	9.06	0.2	-3.53	-1.03	-0.06	-0.03	-0.07	-0.16	0.49	-	1.2	eQTL:
12	28801321	rs35772748	G	C	C	intergenic_variant	_	9.06	0.1	-2.5	4.17	-0.18	-0.23	-0.2	-0.11	0.16	-0.3	0.22	eQTL:
12	28807915	rs35079827	T	G	G	intergenic_variant	_	9.06	0.1	2.87	4.03	0.18	0.22	0.19	0.18	1.09	-	0.03	eQTL:
1	43033623	rs10890201	G	A	A	intron_variant	CCDC30	9.05	0.2	-2.75	1.61	-0.32	-0.21	-0.11	-0.22	0.1	-0.26	0.05	eQTL:
1	10454714	rs12141201	G	A	G	upstream_gene_variant	PGD	9.05	0.1	1.45	-4.7	-0.24	-0.21	-0.2	-0.19	1.03	-	4.39	eQTL:
2	61351890	rs1177286	T	C	C	intron_variant	KIAA1841	9.05	0.15	0.73	4.19	0.25	0.21	0.34	0.74	0.85	-1.26	0.31	eQTL:
2	46888474	rs59605288	C	G	G	intergenic_variant	_	9.05	0.41	-0.15	0.46	-0.47	-0.54	-0.19	-0.15	4.6	0.16	1.79	eQTL:
3	13353473	rs551176862	A	C	C	downstream_gene_variant	NUP210	9.05	0.43	-0.15	-0.19	-0.14	-0.14	-0.17	-0.27	0.74	-	1.48	eQTL:
6	32659435	rs4713589	G	A	G	enhancer	_	9.05	0.17	0.06	4.31	0.19	0.13	0.29	0.34	3.19	-0.23	0.21	eQTL:
8	6496116	rs184588915	A	T	T	intron_variant	MCPH1	9.05	0.3	-0.8	1.23	0.1	0.13	0.26	0.31	2.16	-2.19	3.65	eQTL:
12	54513915	rs11170820	C	G	G	downstream_gene_variant	RP11-834C11.5	9.05	0.27	-0.3	2.27	-0.15	-0.17	-0.03	-0.28	0.86	-6.52	1.72	eQTL:
14	100812171	rs77742515	C	T	T	intron_variant	WARS	9.05	0.15	-1.85	-3.53	-0.05	-0.14	-0.02	-0.14	0.14	-1.79	4.6	eQTL:
14	100812094	rs111240473	T	C	C	intron_variant	WARS	9.05	0.15	-1.85	-3.53	-0.05	-0.14	-0.01	-0.04	0.61	-1.54	6.35	eQTL:
14	45079792	rs375200870	C	A	A	intergenic_variant	_	9.05	0.39	-0.51	0.45	0.17	0.21	0.21	0.03	0.26	-	0.01	eQTL:
1	231360962	rs515826	T	C	C	3_prime_UTR_variant	C1orf131	9.04	0.2	-0.67	3.53	-0.21	-0.31	-0.14	-0.28	0.86	-3.04	1.37	eQTL:
1	24920718	rs72886119	G	C	G	intron_variant	NCMAP	9.04	0.21	-0.16	3.58	0.25	0.13	0.42	0.71	2.06	-0.32	7.59	eQTL:
2	46900000	rs10206122	G	A	A	intergenic_variant	_	9.04	0.28	-0.33	2.21	0.32	0.36	0.14	0.24	3.44	1.9	6.96	eQTL:
5	104122193	rs12189484	C	A	C	intron_variant&non_coding_transcript_variant	RP11-6N13.1	9.04	0.26	-0.97	1.81	0.23	0.15	0.26	0.52	0.21	-0.45	0.13	eQTL:
5	133897746	rs1007342	A	T	T	CTCF_binding_site	JADE2	9.04	0.25	0.2	2.79	-0.16	-0.22	-0.01	-0.07	2.75	-6.68	29.78	eQTL:
6	32663448	rs2858314	G	A	A	intergenic_variant	_	9.04	0.17	-1.43	3.26	-0.2	-0.18	-0.13	-0.21	1.77	-0.26	0.02	eQTL:
6	32642709	rs9274999	G	A	G	intergenic_variant	_	9.04	0.18	0.22	4.07	-0.2	-0.21	-0.41	-0.44	8.26	-	0.01	eQTL:
11	78415071	rs146727153	T	C	C	intron_variant	TENM4	9.04	0.41	-0.41	0.24	-0.15	-0.09	-0.21	-0.38	1.58	0.25	0.56	eQTL:
19	6019557	rs61460442	A	G	G	intron_variant	RFX2	9.04	0.22	-2.77	1.09	-0.17	-0.18	-0.15	-0.35	1.85	-	0.49	eQTL:
1	46210524	rs564776337	A	T	T	intron_variant	IPP	9.03	0.24	-1.21	-2.01	-0.09	-0.08	-0.08	-0.07	0.56	-0.92	0.25	eQTL:
2	46887255	rs35517392	T	C	C	intergenic_variant	_	9.03	0.42	0	0.46	-0.48	-0.54	-0.19	-0.2	3.15	0.1	2.43	eQTL:
2	61276857	rs56739127	C	T	T	3_prime_UTR_variant;benign	PEX13	9.03	0.13	-1.49	4.08	-0.23	-0.23	-0.12	-0.02	1.13	0.15	0.51	eQTL:
6	32656890	rs2647000	T	C	T	promoter_flanking_region	_	9.03	0.16	-0.42	4.18	0.19	0.19	0.41	0.44	0.86	-0.73	0.3	eQTL:
7	57212422	rs201887569	T	C	C	upstream_gene_variant	ZNF479	9.03	0.42	-0.22	-0.25	-0.17	-0.14	-0.05	-0.05	1.32	-	0.42	eQTL:
11	21843352	rs151009321	C	A	A	intergenic_variant	_	9.03	0.24	-2.35	-0.92	-0.12	-0.05	-0.04	-0.1	3.04	0.11	0.74	eQTL:
1	231773407	rs1094657	G	C	G	intron_variant&NMD_transcript_variant	DISC1	9.02	0.18	-0.78	3.75	-0.12	-0.09	-0.54	-0.51	1.2	-1.07	0.11	eQTL:
1	231773397	rs1094658	G	C	G	intron_variant&NMD_transcript_variant	DISC1	9.02	0.18	-0.78	3.75	-0.12	-0.09	-0.54	-0.51	1.68	-1.07	0.15	eQTL:
1	231876767	rs4658883	T	C	T	intron_variant&NMD_transcript_variant	DISC1	9.02	0.25	-0.08	2.75	0.37	0.34	0.53	0.63	4.28	1.1	8.28	eQTL:
2	46825983	rs80210269	T	C	T	intron_variant	PIGF	9.02	0.38	0.58	-0.45	0.53	0.53	0.56	0.56	2.95	-1.49	1.9	eQTL:
2	61368260	rs1177272	T	A	A	downstream_gene_variant	KIAA1841	9.02	0.23	-1.13	2.43	-0.23	-0.27	-0.33	-0.3	5.67	0.23	1.29	eQTL:rs1177272;AC016747.3;Esophagus_Gastroesophageal_Junction;Breast_Mammary_Tissue
2	46888542	rs58906649	G	T	T	intergenic_variant	_	9.02	0.41	-0.19	0.42	-0.47	-0.54	-0.19	-0.21	1.14	0.16	0.68	eQTL:
2	61351189	rs114015142	T	A	A	intron_variant	KIAA1841	9.02	0.16	0.56	4.16	0.24	0.23	0.37	0.75	0.07	-1.46	0	eQTL:
2	61351188	rs114317312	T	C	C	intron_variant	KIAA1841	9.02	0.16	0.56	4.16	0.24	0.23	0.37	0.75	2.15	-0.55	0.13	eQTL:
2	61351187	rs114498878	T	C	C	intron_variant	KIAA1841	9.02	0.16	0.56	4.16	0.24	0.23	0.37	0.75	3.53	0.73	0.26	eQTL:
4	100142302	rs10008281	C	A	C	upstream_gene_variant	ADH6	9.02	0.12	-2.26	-3.95	-0.26	-0.29	-0.25	-0.19	0.47	-1.17	0.11	eQTL:
22	49077902	rs132222	A	T	T	intron_variant	FAM19A5	9.02	0.32	0.62	1.22	-0.1	-0.18	-0.47	-0.2	0.76	-0.69	0.23	eQTL:
1	231346166	rs4658902	A	G	A	intron_variant	TRIM67	9.01	0.17	-0.19	4.22	-0.25	-0.27	-0.51	-0.45	0.18	-4.44	0.02	eQTL:
1	231711412	rs1765781	T	C	T	intron_variant&NMD_transcript_variant	TSNAX-DISC1	9.01	0.25	-0.18	2.73	-0.24	-0.26	-0.33	-0.56	1.5	-0.26	3.2	eQTL:
3	194179057	rs7622611	C	G	G	CTCF_binding_site	ATP13A3	9.01	0.12	-0.35	-4.81	0.21	0.18	0.09	0.2	2.55	0.7	7.57	eQTL:
5	121849800	rs372804983	G	A	A	regulatory_region_variant	_	9.01	0.15	-5.35	1.25	-0.09	-0.07	-0.18	-0.47	4.84	-	1.56	eQTL:
6	77968589	rs182686519	C	T	T	intergenic_variant	_	9.01	0.37	-0.6	0.53	-0.16	-0.18	-0.1	-0.18	0.87	0.16	0.61	eQTL:
6	124910261	rs9401755	G	A	A	intron_variant	NKAIN2	9.01	0.19	-0.04	3.86	-0.14	-0.13	-0.16	-0.05	1.6	0.6	3.42	eQTL:
6	62306011	rs1889907	T	A	A	regulatory_region_variant	_	9.01	0.19	2.92	-1.66	0.3	0.3	0.43	0.43	5.97	0.19	0.41	eQTL:
6	32652363	rs3021057	C	T	C	intergenic_variant	_	9.01	0.2	0.65	3.45	-0.22	-0.2	-0.42	-0.49	0.83	-0.99	8.25	eQTL:
6	32604152	rs9272324	A	G	A	upstream_gene_variant	HLA-DQA1	9.01	0.32	-0.78	0.93	0.42	0.43	0.38	0.41	7.14	2.02	6.55	eQTL:
6	116965553	rs9400945	G	A	A	intron_variant	ZUFSP	9.01	0.18	0.62	-3.75	-0.31	-0.16	-0.11	-0.05	0.18	-	0.04	eQTL:
11	122843535	rs6589962	G	A	A	downstream_gene_variant	BSX	9.01	0.09	-3.45	4.04	-0.2	-0.13	-0.31	-0.41	2.96	-0.12	2.98	eQTL:
11	21842728	rs12417596	C	G	G	intergenic_variant	_	9.01	0.23	-2.58	-0.92	-0.12	-0.05	-0.04	-0.1	7.62	0.13	2.06	eQTL:
11	21843209	rs12420654	A	C	C	intergenic_variant	_	9.01	0.23	-2.58	-0.92	-0.12	-0.05	-0.04	-0.1	3.89	0.11	0.85	eQTL:
1	167203713	rs35719187	A	C	C	intron_variant&NMD_transcript_variant	POU2F1	9	0.26	-1.97	-0.6	-0.11	-0.15	-0.2	-0.04	3.28	0.47	3.77	eQTL:
2	46729409	rs6744705	C	A	A	promoter_flanking_region	RP11-417F21.2	9	0.19	-0.52	3.72	-0.19	-0.12	-0.14	-0.09	5.15	1.76	5.67	eQTL:
2	46681968	rs10199953	G	C	G	intron_variant&non_coding_transcript_variant	TMEM247	9	0.04	-2.48	5.4	-0.06	-0.11	-0.24	-0.1	0.62	-1.61	0.19	eQTL:
2	61375063	rs2592496	T	C	C	intron_variant&NMD_transcript_variant	KIAA1841	9	0.23	-1.5	1.89	-0.23	-0.27	-0.34	-0.37	0.24	-0.61	0	eQTL:rs2592496;AC016747.3;Adipose_Visceral_Omentum;Pancreas
5	21716980	rs112870251	C	T	T	intron_variant&non_coding_transcript_variant	RP11-804N13.1	9	0.14	-3.02	2.9	-0.04	-0.02	-0.02	-0.09	1.09	-	0.25	eQTL:
5	21716124	rs73068623	C	A	A	intron_variant&non_coding_transcript_variant	RP11-804N13.1	9	0.14	-2.99	2.91	-0.04	-0.02	-0.02	-0.09	1.58	0.24	1.04	eQTL:
5	21715937	rs73068616	A	G	G	intron_variant&non_coding_transcript_variant	RP11-804N13.1	9	0.14	-2.99	2.91	-0.04	-0.02	-0.02	-0.09	0.36	-1.64	1.24	eQTL:
5	21715923	rs73068613	G	T	T	intron_variant&non_coding_transcript_variant	RP11-804N13.1	9	0.14	-2.99	2.91	-0.04	-0.02	-0.02	-0.09	0.52	-1.57	2.33	eQTL:
5	21716884	rs113711507	T	C	C	intron_variant&non_coding_transcript_variant	RP11-804N13.1	9	0.14	-2.99	2.91	-0.04	-0.02	-0.02	-0.09	0.06	-	0.01	eQTL:
5	104128322	rs12186435	C	T	T	intron_variant&non_coding_transcript_variant	RP11-6N13.1	9	0.3	0.27	1.81	-0.22	-0.16	-0.07	-0.01	0.69	-1.68	0.75	eQTL:
5	27285725	rs7706063	A	T	A	intergenic_variant	_	9	0.29	1.54	-0.54	0.16	0.1	0.26	0.15	0.02	-1.82	0.02	eQTL:
6	124919285	rs11154248	G	A	A	intergenic_variant	naa	9	0.18	-0.06	4.08	-0.13	-0.13	-0.16	-0.03	6.31	2.19	6.18	eQTL:
6	30957766	rs3873342	T	C	C	downstream_gene_variant	MUC21	9	0.19	-4.94	-0.34	-0.11	0	-0.07	-0.18	5.13	0.64	2.3	eQTL:
6	32677818	rs111944102	T	A	A	upstream_gene_variant	MTCO3P1	9	0.19	-1.51	2.82	-0.12	-0.1	-0.09	-0.1	9.68	-0.98	3.51	eQTL:
12	129095072	rs7296262	T	C	C	intron_variant	TMEM132C	9	0.24	0.66	2.73	0.28	0.27	0.37	0.43	3.57	-0.51	4.22	eQTL:
12	28760126	rs7133546	T	A	A	intergenic_variant	_	9	0.12	1.85	4.14	0.25	0.17	0.6	0.53	1.16	0.23	9.35	eQTL:
1	10453230	rs11586842	T	A	T	downstream_gene_variant	RN7SL721P	8.99	0.09	1.38	-4.82	-0.23	-0.2	-0.18	-0.18	3.28	0.29	0.07	eQTL:
1	42898577	rs1011809	T	C	C	enhancer	ZMYND12	8.99	0.21	0.98	2.93	0.34	0.23	0.08	0.14	7.55	2.84	4.16	eQTL:
1	231752067	rs10864689	A	G	G	upstream_gene_variant	LINC00582	8.99	0.17	-1.16	3.57	-0.13	-0.08	-0.61	-0.31	0.5	-2.89	0.66	eQTL:
1	231777168	rs823159	T	C	T	intron_variant&NMD_transcript_variant	DISC1	8.99	0.17	-0.88	3.74	-0.12	-0.08	-0.53	-0.45	0.14	-0.09	0	eQTL:
2	61304002	rs1729657	A	G	G	intron_variant	KIAA1841	8.99	0.14	1.33	3.94	0.26	0.18	0.31	0.7	8.13	0.17	4.74	eQTL:
2	109355430	rs116637277	A	G	G	intron_variant	RANBP2	8.99	0.07	-4.72	-4.02	0.13	0.04	0.1	0.11	0.16	-1.26	0.12	eQTL:
2	46552352	rs140067727	T	C	T	intron_variant	EPAS1	8.99	0.41	0.49	0.03	0.56	0.56	0.56	0.54	3.4	0.63	9.15	eQTL:
4	162711890	rs11100389	A	T	A	intron_variant	FSTL5	8.99	0.08	-2.44	-4.61	-0.21	-0.09	-0.25	-0.08	2.51	1.21	2.24	eQTL:
7	70783418	rs10228413	G	C	G	intron_variant	WBSCR17	8.99	0.15	1.65	3.56	0.28	0.22	0.52	0.6	1.06	-	0.49	eQTL:
9	136123267	rs9328546	C	G	G	downstream_gene_variant	ABO	8.99	0.39	-0.46	0.42	0.12	0.13	0.07	0.36	1.23	0.08	12.63	eQTL:
12	28801137	rs12809516	G	A	A	intergenic_variant	_	8.99	0.1	-2.48	4.18	-0.18	-0.22	-0.19	-0.1	11.83	0.15	4.65	eQTL:
18	77132219	rs7244075	G	A	A	intron_variant	ATP9B	8.99	0.29	-1.6	0.47	-0.11	-0.15	-0.12	-0.36	2.95	0.41	9.73	eQTL:
22	37735012	rs2413465	G	C	C	downstream_gene_variant	RP1-63G5.5	8.99	0.15	0.78	4.18	0.27	0.26	0.17	0.32	0.86	-2.2	12.97	eQTL:
1	231794794	rs1094653	C	A	C	intron_variant&NMD_transcript_variant	DISC1	8.98	0.19	-0.49	3.71	-0.13	-0.09	-0.53	-0.44	2.6	-	0.03	eQTL:
1	167369088	rs35167845	T	C	C	intron_variant&NMD_transcript_variant	POU2F1	8.98	0.26	-1.01	-1.59	-0.11	-0.15	-0.2	-0.1	2.14	0.24	0.81	eQTL:
1	211604798	rs529504441	G	A	A	intron_variant&non_coding_transcript_variant	LINC00467	8.98	0.35	-0.8	0.54	-0.1	-0.1	-0.02	-0.03	0.1	-3.13	0.09	eQTL:
1	167207241	rs11586652	A	T	T	intron_variant&NMD_transcript_variant	POU2F1	8.98	0.26	-1.87	-0.65	-0.11	-0.15	-0.2	-0.04	0.81	-2.02	0.67	eQTL:
2	46548064	rs4953340	C	G	C	intron_variant	EPAS1	8.98	0.33	0.74	-0.84	-0.44	-0.44	-0.06	-0.05	0.18	-2.29	1.91	eQTL:
2	44832028	rs4952718	G	A	G	intron_variant	CAMKMT	8.98	0.17	1.01	-3.65	-0.31	-0.19	-0.06	-0.25	3.51	0.41	6.68	eQTL:
2	46889746	rs12328738	G	A	A	promoter_flanking_region	_	8.98	0.41	-0.15	0.35	-0.47	-0.53	-0.19	-0.2	11.92	3.82	8.05	eQTL:
5	106846744	rs199926285	A	T	T	intron_variant	EFNA5	8.98	0.29	-0.78	1.28	-0.17	-0.19	-0.25	-0.17	3.38	0.35	1.49	eQTL:
6	32653283	rs2856693	C	T	C	promoter_flanking_region	_	8.98	0.17	-0.5	3.98	-0.2	-0.19	-0.41	-0.43	4.53	-1.14	9.42	eQTL:
6	32565053	rs9270610	C	G	C	intergenic_variant	_	8.98	0.16	-0.08	4.27	-0.16	-0.27	-0.22	-0.16	5.47	-0.23	1.6	eQTL:
6	32637016	rs9274697	A	G	A	upstream_gene_variant	HLA-DQB1	8.98	0.23	-0.53	3	0.26	0.19	0.41	0.48	0.94	-0.56	7.28	eQTL:
1	231362923	rs491182	G	A	A	intron_variant	C1orf131	8.97	0.19	-0.61	3.53	-0.21	-0.31	-0.2	-0.18	0.27	-4.7	0.31	eQTL:rs491182;C1orf131;Adipose_Subcutaneous
1	231460601	rs35469460	A	G	G	intergenic_variant	_	8.97	0.21	0.09	3.54	-0.12	-0.16	-0.14	-0.03	1.98	0.16	2.19	eQTL:
2	188530745	rs13001192	G	T	T	intergenic_variant	_	8.97	0.34	0.58	-0.85	-0.14	-0.16	-0.14	-0.37	1.15	-0.66	1.28	eQTL:
3	115428711	rs200688414	T	C	C	intron_variant	GAP43	8.97	0.42	0.22	0.05	-0.14	-0.14	-0.07	-0.06	5.53	0.4	1.3	eQTL:
4	101861447	rs540478954	T	A	A	intergenic_variant	_	8.97	0.38	-0.74	-0.03	0.14	0.08	0.09	0.3	1.44	-	0	eQTL:
6	32675951	rs34388057	A	T	T	upstream_gene_variant	MTCO3P1	8.97	0.19	-1.01	3.29	-0.12	-0.1	-0.09	-0.1	11.27	-	2.13	eQTL:
7	101442422	rs201196924	G	T	T	intergenic_variant	_	8.97	0.3	-0.07	1.78	0.14	0.18	0.22	0.27	0.05	-	0.15	eQTL:
7	75224585	rs587656090	C	T	T	enhancer	HIP1	8.97	0.28	1.74	0.38	0.09	0.07	0.11	0.18	1.35	0.13	14.76	eQTL:
8	21211921	rs200614683	T	C	C	intergenic_variant	_	8.97	0.26	0.41	2.28	-0.08	-0.07	-0.07	-0.03	1.1	-0.48	3.31	eQTL:
8	57531445	rs112904275	C	A	A	intergenic_variant	_	8.97	0.36	-0.3	-0.82	-0.11	-0.13	-0.13	-0.17	0.05	-0.09	0.05	eQTL:
19	53596814	rs8100002	C	A	C	intron_variant	ZNF160	8.97	0.28	1.03	1.16	-0.24	-0.13	-0.05	-0.03	0.7	-0.84	0.21	eQTL:
20	1381658	rs55775852	G	T	T	promoter_flanking_region	_	8.97	0.31	-0.12	-1.68	-0.14	-0.12	-0.28	-0.53	1.02	-	6.22	eQTL:
1	4417183	rs540420554	G	C	C	intergenic_variant	_	8.96	0.4	0.13	0.41	-0.14	-0.12	-0.12	-0.16	0.09	-1.82	0.01	eQTL:
1	226903535	rs708767	G	C	C	intron_variant	ITPKB	8.96	0.27	0.76	1.65	-0.29	-0.23	-0.38	-0.31	6.07	0.24	2.08	eQTL:
2	61234756	rs10197306	C	T	T	intron_variant	PUS10	8.96	0.21	-0.03	3.6	0.3	0.25	0.35	0.71	0.17	-0.94	0.01	eQTL:
2	46409412	rs2594494	C	T	C	promoter_flanking_region	PRKCE	8.96	0.28	0.3	2.02	-0.36	-0.36	-0.57	-0.05	7.18	-5.96	9.84	eQTL:
2	61295122	rs1177279	A	G	G	intron_variant	KIAA1841	8.96	0.14	1.2	3.92	0.27	0.16	0.46	0.72	4.2	-2.47	3.11	eQTL:
2	46891165	rs991861	G	C	C	promoter_flanking_region	_	8.96	0.4	-0.04	0.54	-0.46	-0.53	-0.24	-0.22	7.59	1.62	6.54	eQTL:
2	46892528	rs2017260	G	C	C	intergenic_variant	_	8.96	0.34	0.21	1.15	-0.37	-0.43	-0.14	-0.22	0.03	-0.47	0.02	eQTL:rs2017260;RP11-536C12.1;Heart_Left_Ventricle
3	40987885	rs34786037	C	T	C	intergenic_variant	_	8.96	0.11	0.36	-5.08	-0.24	-0.26	-0.25	0	0.42	-0.24	0.01	eQTL:
4	61922845	rs199518692	T	G	G	intergenic_variant	_	8.96	0.37	-0.82	-0.22	-0.12	-0.09	-0.16	-0.33	1.28	-1.58	0.27	eQTL:
5	21715214	rs77048777	C	T	T	intron_variant&non_coding_transcript_variant	RP11-804N13.1	8.96	0.14	2.32	3.27	0.04	0.02	0.02	0.09	0.98	0.23	0.05	eQTL:
5	21714826	rs73066700	G	A	A	intron_variant&non_coding_transcript_variant	RP11-804N13.1	8.96	0.14	2.32	3.27	0.04	0.02	0.02	0.09	0.91	0.86	1.16	eQTL:
5	21714683	rs73066695	C	A	A	intron_variant&non_coding_transcript_variant	RP11-804N13.1	8.96	0.14	2.32	3.27	0.04	0.02	0.02	0.08	0.58	-0.1	0.79	eQTL:
6	86439316	rs577011698	A	G	G	upstream_gene_variant	RP11-33E24.3	8.96	0.32	0.57	1.16	-0.13	-0.12	-0.17	-0.11	0.01	-0.3	0	eQTL:
6	32565075	rs9270611	C	T	C	intergenic_variant	_	8.96	0.18	0.4	3.93	0.32	0.35	0.34	0.1	4.61	0.53	2.17	eQTL:
14	106784404	rs7149068	C	A	C	upstream_gene_variant	IGHV4-28	8.96	0.21	-3.33	-0.87	-0.35	-0.32	-0.49	-0.27	2.03	0.5	7.54	eQTL:
15	23292175	rs201354618	A	G	G	intron_variant&non_coding_transcript_variant	HERC2P2	8.96	0.35	0.73	0.65	0.12	0.08	0.2	0.72	0	-0.24	0	eQTL:
16	1006217	rs111741632	C	T	T	intron_variant	LMF1	8.96	0.3	-1.45	-0.32	-0.11	-0.06	-0.05	-0.09	0.82	-	0.1	eQTL:
14	100808168	rs2281893	C	T	T	promoter	WARS	8.96	0.15	-1.77	-3.48	-0.05	-0.14	-0.01	-0.04	0.22	-3.32	-3.32	eQTL:
1	231757060	rs9659663	A	G	G	intron_variant&NMD_transcript_variant	TSNAX-DISC1	8.95	0.17	-1.02	3.55	-0.13	-0.08	-0.61	-0.38	2.76	0.74	2.32	eQTL:
1	42898633	rs1011810	A	G	G	enhancer	ZMYND12	8.95	0.17	1.9	2.92	0.31	0.18	0.32	0.21	5.42	1.68	3.58	eQTL:
2	61233289	rs2564118	A	G	G	intron_variant	PUS10	8.95	0.2	-0.06	3.62	0.3	0.24	0.34	0.71	1.57	0.41	2.11	eQTL:
2	44836272	rs1965788	G	A	G	intron_variant	CAMKMT	8.95	0.18	-1.42	-3.16	0.31	0.2	0.07	0.5	0.61	-0.97	0.35	eQTL:
2	46552202	rs149594770	T	A	T	intron_variant	EPAS1	8.95	0.41	0.43	0.01	0.56	0.56	0.56	0.53	12.01	4.94	10.33	eQTL:
2	46836292	rs116956447	G	A	G	intron_variant	PIGF	8.95	0.38	0.42	0.48	0.53	0.53	0.56	0.56	2.33	0.15	0.56	eQTL:
4	162702044	rs7666089	C	G	C	intron_variant	FSTL5	8.95	0.09	-2.16	-4.54	-0.22	-0.1	-0.26	-0.09	0.07	-4.1	0.12	eQTL:
4	88958492	rs2725222	G	A	A	intron_variant	PKD2	8.95	0.25	-0.83	2.15	0.21	0.3	0.46	0.37	1.75	-0.49	2.03	eQTL:
5	104200399	rs10479302	A	T	T	intron_variant&non_coding_transcript_variant	RP11-6N13.1	8.95	0.29	-1.71	0.16	-0.22	-0.13	-0.07	-0.04	4.18	0.15	1.29	eQTL:
6	32642247	rs9274977	A	G	A	intergenic_variant	_	8.95	0.18	-0.77	3.52	0.21	0.22	0.42	0.44	9.28	-	0.01	eQTL:
6	32648490	rs9275071	G	A	G	intergenic_variant	_	8.95	0.17	1.01	3.58	-0.2	-0.2	-0.42	-0.42	4.84	0.22	0.17	eQTL:
7	141455696	rs75192858	C	T	T	intron_variant	SSBP1	8.95	0.41	-0.02	0.35	-0.13	-0.15	-0.08	-0.04	0.73	-	0.24	eQTL:
22	50587314	rs138269	T	C	T	CTCF_binding_site	MOV10L1	8.95	0.28	0.59	1.65	-0.31	-0.27	-0.09	-0.06	4	0.14	0.84	eQTL:
1	231762340	rs3738398	G	C	C	promoter	DISC1	8.95	0.17	-0.98	3.63	-0.11	-0.07	-0.49	-0.28	3.62	-2.57	-2.57	eQTL:rs3738398;DISC1;Artery_Tibial;Nerve_Tibial;Adrenal_Gland;Cells_Cultured_fibroblasts
1	231771108	rs823163	A	G	A	enhancer	DISC1	8.94	0.17	0.92	3.76	0.14	0.08	0.61	0.62	3.51	1.64	3.88	eQTL:
1	231362256	rs484713	C	T	T	intron_variant	C1orf131	8.94	0.18	-0.86	3.53	-0.21	-0.3	-0.16	-0.29	6.54	0.24	2.74	eQTL:
2	46908199	rs10495936	C	T	T	enhancer	_	8.94	0.28	-0.03	2.15	-0.33	-0.39	-0.13	-0.21	9.34	1.78	7.34	eQTL:
6	42094138	rs200255203	T	G	G	intron_variant	C6orf132	8.94	0.25	-2.66	0.4	-0.07	-0.06	-0.04	-0.01	0.37	-0.8	0.17	eQTL:
6	62294229	rs1414804	G	A	A	intergenic_variant	_	8.94	0.21	-0.18	-3.4	-0.32	-0.32	-0.41	-0.44	0.26	-3.28	0.29	eQTL:
6	32653726	rs9275170	G	A	G	promoter_flanking_region	_	8.94	0.18	-0.56	3.69	0.18	0.18	0.39	0.47	1.98	-0.9	12.57	eQTL:
8	17515571	rs544621092	G	C	C	intron_variant	MTUS1	8.94	0.35	-0.41	0.84	-0.11	-0.1	-0.02	-0.01	0.03	-0.09	0	eQTL:
9	136175999	rs112680561	C	G	G	upstream_gene_variant	Y_RNA	8.94	0.22	-2.04	1.56	0.18	0.12	0.53	0.4	0.67	-	0.01	eQTL:
9	83387795	rs573671714	T	C	C	intergenic_variant	_	8.94	0.32	-0.69	-0.93	-0.1	-0.09	-0.03	-0.1	1.35	-0.9	0.67	eQTL:
12	108096769	rs11547907	G	C	C	missense_variant;benign	PWP1	8.94	0.2	1.3	-2.76	-0.06	-0.06	-0.03	-0.01	19.78	4.82	9.74	eQTL:
19	8196499	rs3813774	G	A	A	synonymous_variant	FBN3	8.94	0.26	0.43	2.28	-0.15	-0.19	-0.08	-0.21	6.91	1.58	2.87	eQTL:
20	10434392	rs556844853	A	T	T	promoter_flanking_region	SLX4IP	8.94	0.21	-4.07	0.04	-0.06	-0.04	-0.18	-0.07	0.1	-2.04	13.82	eQTL:
1	231345300	rs16841556	A	C	C	intron_variant	TRIM67	8.93	0.2	0.14	3.68	0.26	0.26	0.16	0.23	2.1	0.16	2.41	eQTL:
1	167203144	rs12139104	T	C	C	intron_variant&NMD_transcript_variant	POU2F1	8.93	0.26	-1.85	-0.59	-0.11	-0.15	-0.2	-0.03	12.8	3.47	10.04	eQTL:
2	47037753	rs4952851	T	C	C	intergenic_variant	_	8.93	0.13	1.41	3.95	0.27	0.38	0.27	0.56	1.07	-0.6	0.06	eQTL:
6	62294265	rs9341395	G	T	T	intergenic_variant	_	8.93	0.21	-0.26	-3.43	-0.31	-0.31	-0.41	-0.17	0.95	-2.52	1.4	eQTL:
9	747333	rs78790325	A	T	T	promoter_flanking_region	KANK1	8.93	0.19	-1.08	3.19	0.14	0.12	0.12	0.17	1.39	-	4.26	eQTL:
13	80396702	rs28814661	G	A	A	intergenic_variant	_	8.93	0.34	-0.64	0.74	-0.11	-0.08	-0.3	-0.44	0.95	-	0.64	eQTL:
11	118801440	rs12280501	C	T	T	promoter	RN7SL688P	8.93	0.22	-2.49	1.04	-0.12	-0.07	-0.09	-0.35	10.73	0.16	0.16	eQTL:
1	42897985	rs2184573	A	G	G	intron_variant	ZMYND12	8.92	0.21	0.82	2.95	0.34	0.23	0.07	0.14	0.26	-2.29	0.02	eQTL:
2	224490909	rs376577108	A	G	G	intergenic_variant	_	8.92	0.3	-0.42	1.56	-0.13	-0.11	-0.03	-0.43	2.09	0.29	1.5	eQTL:
2	159020772	rs2355732	T	C	T	upstream_gene_variant	CCDC148-AS1	8.92	0.28	-0.91	1.27	-0.11	-0.08	-0.06	-0.12	2.05	-	0.02	eQTL:
4	162007881	rs571076889	G	A	A	intergenic_variant	_	8.92	0.28	-1.66	0.4	-0.1	-0.09	-0.16	-0.16	0.02	-1.52	0.01	eQTL:
4	170594260	rs72694789	C	T	T	intron_variant	CLCN3	8.92	0.19	-3.4	-1.21	-0.11	-0.07	-0.1	-0.11	4.55	1.71	3.33	eQTL:
6	163257695	rs73017702	C	A	A	intron_variant	PACRG	8.92	0.18	-0.68	3.6	-0.08	-0.07	-0.12	-0.03	5.65	0.93	4.04	eQTL:
10	16830007	rs10904810	C	A	A	promoter_flanking_region	RSU1	8.92	0.07	-2.94	4.59	-0.16	-0.06	-0.05	-0.56	3.2	0.52	7.65	eQTL:
13	114163314	rs111227482	G	T	T	promoter_flanking_region	TMCO3	8.92	0.31	1.08	-0.6	0.12	0.09	0.1	0.26	2.24	0.84	0.2	eQTL:
1	170179494	rs568065616	T	C	C	intron_variant&non_coding_transcript_variant	RP11-297H3.3	8.91	0.23	1.84	-1.49	-0.06	-0.07	-0.21	-0.07	2.66	-	0.45	eQTL:
1	231352767	rs2281480	A	G	A	intron_variant	TRIM67	8.91	0.18	-0.1	3.97	-0.25	-0.26	-0.58	-0.42	5.28	1.65	6.21	eQTL:
5	104152874	rs17157162	A	G	G	intron_variant&non_coding_transcript_variant	RP11-6N13.1	8.91	0.27	-0.9	1.43	-0.21	-0.13	-0.08	-0.01	3.35	-0.21	5.33	eQTL:
6	62291724	rs6938984	A	G	G	intergenic_variant	_	8.91	0.21	-0.43	-3.31	0.31	0.31	0.44	0.44	0.64	-1.97	0.17	eQTL:
6	32659516	rs9275222	A	T	A	enhancer	_	8.91	0.1	1.11	4.73	0.23	0.22	0.19	0.33	7.34	0.11	1.34	eQTL:
11	109956927	rs1789398	C	T	T	intergenic_variant	_	8.91	0.29	1.02	1.02	-0.1	-0.11	-0.01	-0.08	0.48	-4.71	10.3	eQTL:
11	21845769	rs12418758	G	A	A	intergenic_variant	_	8.91	0.23	-2.48	-0.85	-0.12	-0.05	-0.04	-0.09	0.2	-1.13	0.13	eQTL:
11	21846709	rs79531724	T	C	C	intergenic_variant	_	8.91	0.24	-2.37	-0.84	-0.12	-0.05	-0.04	-0.1	1.61	-3.58	3.53	eQTL:
14	36478786	rs75094610	C	T	T	promoter_flanking_region	RP11-116N8.1	8.91	0.34	-0.14	1.17	-0.1	-0.1	-0.04	-0.2	0.19	-0.67	0.42	eQTL:
17	31320517	rs4141323	G	C	C	intron_variant	SPACA3	8.91	0.25	0.81	2.13	-0.24	-0.13	-0.13	-0.26	8.29	0.73	12.55	eQTL:rs4141323;SPACA3;Adipose_Visceral_Omentum
19	8196292	rs3813776	C	T	T	intron_variant	FBN3	8.91	0.26	0.29	2.25	-0.15	-0.19	-0.08	-0.21	2.76	0.45	13.26	eQTL:
1	231358975	rs12751175	A	T	T	downstream_gene_variant	C1orf131	8.9	0.2	-0.7	3.3	-0.21	-0.31	-0.15	-0.28	0.45	-0.64	0.18	eQTL:
1	42898843	rs1034268	A	G	G	missense_variant;deleterious	ZMYND12	8.9	0.17	2.04	2.9	0.3	0.18	0.31	0.2	23.3	4.8	1.69	eQTL:
1	231769446	rs823165	T	A	T	intron_variant&NMD_transcript_variant	DISC1	8.9	0.16	0.93	3.74	0.13	0.08	0.62	0.65	6.89	2.22	5.3	eQTL:
2	17430010	rs13426285	A	G	G	intergenic_variant	_	8.9	0.25	-2.32	-0.46	-0.1	-0.08	-0.18	-0.24	0.56	-0.99	0.24	eQTL:
2	46836216	rs139077477	G	A	G	intron_variant	PIGF	8.9	0.38	0.42	0.44	0.53	0.53	0.56	0.56	6.26	0.15	2.27	eQTL:
2	17430004	rs13413225	C	A	A	intergenic_variant	_	8.9	0.25	-2.32	-0.46	-0.1	-0.08	-0.18	-0.24	0.04	-0.99	0.05	eQTL:
4	162702702	rs1347354	G	A	G	intron_variant	FSTL5	8.9	0.09	-2.23	-4.51	-0.22	-0.1	-0.26	-0.1	0.75	-1.97	0.33	eQTL:
4	188123972	rs528040248	A	G	G	intron_variant&non_coding_transcript_variant	RP11-308K2.1	8.9	0.34	-0.86	0.5	-0.1	-0.08	-0.1	-0.05	0.69	-	0.02	eQTL:
5	25824952	rs372252209	T	C	C	intergenic_variant	_	8.9	0.35	-0.05	-1	-0.11	-0.11	-0.07	-0.01	0.14	-0.28	0.1	eQTL:
6	32559764	rs9270539	T	C	T	upstream_gene_variant	HLA-DRB1	8.9	0.14	-1.27	3.94	0.14	0.24	0.22	0.16	4.28	-2.37	0.19	eQTL:
16	26240789	rs76387453	C	T	T	intergenic_variant	_	8.9	0.35	-0.34	0.83	-0.11	-0.07	-0.1	-0.17	5.99	-0.7	1.15	eQTL:
19	33418075	rs201295697	C	T	T	intron_variant	CEP89	8.9	0.36	0.69	0.46	-0.13	-0.18	-0.12	-0.15	2.25	-	0.29	eQTL:
1	167264581	rs6687134	A	T	T	intron_variant&NMD_transcript_variant	POU2F1	8.89	0.24	-1.52	-1.58	-0.1	-0.16	-0.2	-0.03	8.8	0.19	3.92	eQTL:
2	46798563	rs61159979	A	G	G	intron_variant	RHOQ	8.89	0.21	1.69	-2.08	0.35	0.37	0.41	0.28	3.23	-1.4	12.18	eQTL:
2	46741194	rs4953397	G	A	G	intron_variant	ATP6V1E2	8.89	0.22	0.28	3.16	0.28	0.25	0.52	0.45	0.34	-0.91	0.16	eQTL:
2	46901563	rs1004147	C	G	G	intergenic_variant	_	8.89	0.21	-1.65	2.27	-0.34	-0.41	-0.12	-0.12	0.54	-5.37	1.75	eQTL:
2	46834348	rs75145817	C	T	C	intron_variant	PIGF	8.89	0.38	0.43	0.43	0.52	0.53	0.56	0.56	1.39	0.05	1.66	eQTL:
5	133832735	rs7723651	G	A	A	downstream_gene_variant	RNU6-456P	8.89	0.28	0.27	1.94	-0.15	-0.2	0	-0.04	1.54	0.11	0.03	eQTL:
5	174533019	rs7719426	A	T	T	intergenic_variant	_	8.89	0.23	-0.51	2.86	-0.24	-0.21	-0.08	-0.03	0.01	-0.47	0.01	eQTL:
6	32652484	rs9275155	T	A	T	promoter_flanking_region	_	8.89	0.16	0.59	3.96	-0.2	-0.22	-0.44	-0.49	6.17	1.06	9.04	eQTL:
6	116921822	rs58129619	T	C	C	downstream_gene_variant	RWDD1	8.89	0.2	-0.1	-3.53	-0.33	-0.18	-0.13	-0.04	1.2	-0.75	1	eQTL:rs58129619;FAM26D;Nerve_Tibial
11	122842861	rs11218910	G	A	A	intergenic_variant	_	8.89	0.08	-3.6	3.98	-0.2	-0.13	-0.31	-0.41	2.03	0.15	0.39	eQTL:
11	21840175	rs56838895	G	A	A	intergenic_variant	_	8.89	0.24	-2.16	-0.98	-0.12	-0.05	-0.04	-0.1	4.65	2.66	4.14	eQTL:
22	40892794	rs6001939	C	T	T	intron_variant	MKL1	8.89	0.11	-2.82	-3.61	-0.25	-0.13	-0.39	-0.29	7.29	-1.25	11.6	eQTL:
19	2256834	rs34293124	T	C	C	promoter	AMH	8.89	0.22	-1.02	2.68	0.07	0.02	0.24	0	3.79	0.14	0.14	eQTL:
2	46527816	rs11125068	A	G	A	promoter	EPAS1	8.89	0.3	0.2	-1.6	-0.41	-0.41	-0.1	-0.07	6.89	1.69	1.69	eQTL:
1	231808282	rs11122319	A	G	A	enhancer	DISC1	8.88	0.19	-0.4	3.62	-0.13	-0.09	-0.53	-0.6	8.92	0.9	2.84	eQTL:
1	226855554	rs550988040	T	C	C	intron_variant	ITPKB	8.88	0.39	0.27	0.33	-0.15	-0.14	-0.13	-0.04	0.07	-3.35	0.07	eQTL:
1	231731042	rs12064054	G	C	G	intron_variant&non_coding_transcript_variant	LINC00582	8.88	0.22	-0.03	3.19	0.35	0.38	0.69	0.38	1.1	0.16	0.86	eQTL:
2	44837671	rs2015420	C	T	C	intron_variant	CAMKMT	8.88	0.17	-1.39	-3.16	0.31	0.19	0.06	0.23	14.27	2.25	7.69	eQTL:
4	162712090	rs1434609	T	C	T	intron_variant	FSTL5	8.88	0.08	2.09	-4.59	0.21	0.1	0.26	0.08	5.16	2.29	4.03	eQTL:
6	32677440	rs10947332	G	A	A	upstream_gene_variant	MTCO3P1	8.88	0.18	-1.49	2.91	-0.12	-0.1	-0.09	-0.1	7.66	-0.96	1.36	eQTL:
6	32637245	rs9274705	G	A	G	upstream_gene_variant	HLA-DQB1	8.88	0.22	-0.57	2.94	0.26	0.2	0.44	0.49	1.91	-2.25	11.93	eQTL:
8	21765122	rs77235392	C	T	T	downstream_gene_variant	DOK2	8.88	0.3	0.47	1.36	-0.18	-0.16	-0.01	-0.03	7.31	0.13	1.13	eQTL:
8	65889351	rs10088059	A	G	G	upstream_gene_variant	RP11-89A16.1	8.88	0.3	-0.84	0.9	0.11	0.17	0.13	0.35	0.09	-0.23	0.01	eQTL:
13	103030985	rs56107696	A	C	C	intron_variant	FGF14	8.88	0.25	-2.35	0.52	-0.07	-0.13	-0.16	-0.2	1.12	-	0.23	eQTL:
19	8196423	rs3813775	C	A	A	intron_variant	FBN3	8.88	0.26	0.38	2.25	-0.15	-0.19	-0.08	-0.21	3.35	1.29	12.63	eQTL:
2	61293199	rs112552455	C	T	T	promoter	KIAA1841	8.88	0.15	-1.26	3.77	-0.23	-0.24	-0.15	-0.1	8.76	1.42	1.42	eQTL:
1	203267488	rs58190709	T	C	C	downstream_gene_variant	LINC01136	8.87	0.22	-3.11	0.55	-0.13	-0.1	-0.01	-0.1	1.9	0.16	0.38	eQTL:
1	245745266	rs1771536	A	G	G	intron_variant	KIF26B	8.87	0.3	-0.52	1.28	0.12	0.11	0.12	0.26	2.87	0.2	5.98	eQTL:
1	231734573	rs1765779	T	C	C	CTCF_binding_site	LINC00582	8.87	0.19	0.34	3.58	0.15	0.05	0.53	0.22	1.04	-0.47	0.03	eQTL:
7	87712417	rs74894060	C	T	T	intron_variant	ADAM22	8.87	0.27	0.51	-1.87	-0.11	-0.04	-0.01	-0.01	0.32	-0.66	0	eQTL:
11	21838799	rs74496285	G	A	A	intergenic_variant	_	8.87	0.23	-2.28	-0.97	-0.12	-0.05	-0.04	-0.1	0.12	-0.45	0.15	eQTL:
15	29317661	rs11070232	A	G	G	intron_variant	APBA2	8.87	0.11	-3.64	3.29	-0.19	-0.21	-0.31	-0.4	0.03	-0.45	0	eQTL:
17	1143348	rs12946638	A	G	G	enhancer	AC144836.1	8.87	0.31	1.06	0.55	0.13	0.09	0.32	0.46	1.74	-	1.09	eQTL:
22	46136636	rs11090652	A	G	G	intron_variant	ATXN10	8.87	0.34	-0.31	0.93	-0.11	-0.1	-0.17	-0.21	0.15	-3.68	0.06	eQTL:
22	41401150	rs5758171	G	A	G	intergenic_variant	_	8.87	0.25	-0.29	2.5	0.24	0.13	0.47	0.85	7.5	0.36	1.74	eQTL:
22	41403793	rs5758176	C	G	C	intergenic_variant	_	8.87	0.26	-0.06	2.52	0.24	0.14	0.37	0.2	0.87	0.15	0.09	eQTL:
1	231731631	rs2570409	G	C	C	intron_variant&non_coding_transcript_variant	LINC00582	8.86	0.21	-0.28	3.25	-0.16	-0.07	-0.47	-0.26	0.48	-1.41	1.17	eQTL:
1	231755265	rs6656080	G	A	A	promoter_flanking_region	TSNAX-DISC1	8.86	0.17	0.49	3.84	0.13	0.08	0.61	0.39	1.16	-7.33	3.29	eQTL:
1	231806286	rs4366301	G	C	G	intron_variant&NMD_transcript_variant	DISC1	8.86	0.19	-0.4	3.65	-0.13	-0.09	-0.53	-0.45	1.97	-0.59	0.57	eQTL:
1	231773675	rs1094656	T	C	T	intron_variant&NMD_transcript_variant	DISC1	8.86	0.16	0.99	3.75	0.14	0.08	0.61	0.72	2.09	0.24	0.52	eQTL:
1	12671685	rs5022243	G	C	C	intron_variant	DHRS3	8.86	0.11	0.75	4.75	0.25	0.09	0.2	0.35	1.67	0.1	7.35	eQTL:
2	184039051	rs2368379	T	C	C	CTCF_binding_site	_	8.86	0.27	-1.09	-1.14	-0.12	-0.19	-0.21	-0.23	1.77	-0.66	5.8	eQTL:
2	46818803	rs17035346	T	C	T	intron_variant	PIGF	8.86	0.38	0.34	-0.39	0.53	0.53	0.56	0.56	3.43	0.53	7.37	eQTL:
4	61557087	rs564574719	A	C	C	intergenic_variant	_	8.86	0.42	0.04	0.08	-0.15	-0.17	-0.08	-0.33	1.61	-	0.5	eQTL:
4	88959922	rs2725220	G	C	C	intron_variant	PKD2	8.86	0.27	-0.62	1.86	0.21	0.3	0.49	0.76	1.79	-0.84	2.64	eQTL:
4	162713145	rs12500521	C	T	T	intron_variant	FSTL5	8.86	0.08	2.6	-4.4	0.21	0.08	0.29	0.23	1.29	0.24	1.38	eQTL:
6	116962254	rs1084885	G	A	G	intron_variant	ZUFSP	8.86	0.16	-0.33	-4.09	-0.29	-0.19	-0.19	-0.2	0.78	-	0.02	eQTL:
11	21860166	rs2029301	A	G	G	intergenic_variant	_	8.86	0.25	-2.39	-0.47	-0.12	-0.06	-0.04	-0.1	1.72	-1.86	1.16	eQTL:
12	28818457	rs12817334	G	A	A	intergenic_variant	_	8.86	0.1	-3.59	3.54	0.18	0.22	0.19	0.1	0.29	-0.99	0.03	eQTL:
12	120412925	rs7977281	T	C	C	intergenic_variant	_	8.86	0.27	-0.45	1.91	0.35	0.36	0.01	0.46	2.38	-3.78	4.28	eQTL:
14	74528023	rs10140252	G	T	T	intron_variant	ALDH6A1	8.86	0.15	-1.54	-3.46	-0.14	-0.23	-0.13	-0.32	0.43	-0.59	0.31	eQTL:
16	63730932	rs11643503	C	T	T	intergenic_variant	_	8.86	0.05	-5.61	4.09	-0.16	-0.2	-0.37	-0.18	2	1.12	2.74	eQTL:
16	89799374	rs35762120	C	T	T	intron_variant	ZNF276	8.86	0.27	-1.24	0.94	-0.18	-0.11	-0.28	-0.06	2.03	-	8.11	eQTL:
18	67701886	rs12608042	T	C	T	intron_variant	RTTN	8.86	0.34	0.89	0.31	0.11	0.12	0.14	0.82	4.99	-	12.88	eQTL:
22	41399434	rs5758168	G	A	G	intergenic_variant	_	8.86	0.25	-0.33	2.49	0.24	0.13	0.39	0.64	0.02	-2.88	0.25	eQTL:rs5758168;EP300;Heart_Left_Ventricle
1	226906961	rs708769	T	C	C	intron_variant	ITPKB	8.85	0.28	0.71	1.41	-0.29	-0.24	-0.32	-0.4	0.08	-0.85	0.08	eQTL:
1	42986438	rs139704890	G	A	A	intron_variant	CCDC30	8.85	0.2	3.66	0.54	0.32	0.22	0.12	0.21	2.74	-	0.02	eQTL:
1	192056622	rs528994280	T	C	C	intergenic_variant	_	8.85	0.41	-0.03	-0.17	-0.13	-0.07	-0.1	-0.01	1.14	-0.61	0.25	eQTL:
2	47043271	rs6718957	C	T	T	upstream_gene_variant	LINC01118	8.85	0.1	-2.69	4.01	-0.22	-0.36	-0.21	-0.35	3.24	0.16	4.64	eQTL:rs6718957;RP11-333I13.1;Brain_Frontal_Cortex_BA9
2	46706765	rs192690066	C	T	T	missense_variant;deleterious	TMEM247	8.85	0.16	1.41	3.38	0.26	0.26	0.26	0.26	22.6	1.96	1.89	eQTL:
4	25132431	rs16876884	C	T	T	intron_variant	SEPSECS	8.85	0.14	-5.71	-1.2	-0.2	-0.16	-0.04	-0.03	15.55	1.84	9.73	eQTL:
6	147437521	rs76845788	T	C	C	intron_variant&non_coding_transcript_variant	STXBP5-AS1	8.85	0.25	-1.43	1.2	-0.09	-0.05	-0.01	0	3.15	-3.04	5.27	eQTL:
6	32648208	rs9275054	A	G	A	intergenic_variant	_	8.85	0.2	-1.72	2.32	0.22	0.23	0.47	0.51	3.3	-0.43	0.03	eQTL:
11	121437088	rs186114188	T	A	A	intron_variant	SORL1	8.85	0.25	-1.61	-1.03	-0.09	-0.12	-0.01	-0.03	0.05	-0.47	0.03	eQTL:
11	122843001	rs12577452	C	T	T	intergenic_variant	_	8.85	0.08	-3.58	3.96	-0.2	-0.13	-0.31	-0.41	0.09	-0.3	0.18	eQTL:
22	50595842	rs5771086	T	C	T	intron_variant	MOV10L1	8.85	0.28	-1.41	0.58	-0.31	-0.27	-0.1	-0.08	3.32	0.49	0.44	eQTL:
1	231775017	rs823161	G	A	G	intron_variant&NMD_transcript_variant	DISC1	8.84	0.16	0.94	3.74	0.14	0.08	0.61	0.6	0.01	-4.81	0.02	eQTL:
2	46874351	rs1563402	C	T	T	promoter_flanking_region	_	8.84	0.25	-1.08	-1.84	-0.38	-0.39	-0.4	-0.26	10.54	1.55	8.04	eQTL:
5	133833518	rs73291799	C	T	T	downstream_gene_variant	RNU6-456P	8.84	0.28	0.17	1.94	-0.14	-0.19	-0.01	-0.05	3.84	0.27	3.3	eQTL:
6	32637497	rs3997832	T	C	T	upstream_gene_variant	HLA-DQB1	8.84	0.18	0.11	3.81	0.29	0.24	0.36	0.4	0.19	-2.44	10.78	eQTL:
12	28797052	rs10843228	A	C	C	intergenic_variant	_	8.84	0.11	1.79	4.22	0.22	0.16	0.48	0.56	1.49	-	0.02	eQTL:
16	80259009	rs79994963	A	T	T	intron_variant&non_coding_transcript_variant	RP11-525K10.3	8.84	0.2	-3.54	0.75	0.15	0.15	0.09	0.05	0.86	-	0	eQTL:
18	69318421	rs56142294	A	G	G	intergenic_variant	_	8.84	0.33	-1.14	-0.08	-0.1	-0.12	-0.23	-0.23	2.64	0.24	0.67	eQTL:
2	46525391	rs1867787	G	C	G	promoter	EPAS1	8.84	0.3	0.27	-1.42	-0.42	-0.42	-0.09	-0.08	9.55	1.59	1.59	eQTL:
9	138986589	rs75959523	A	C	C	promoter	NACC2	8.84	0.31	0.27	1.27	0.11	0.15	0.19	0.64	10.58	1.61	1.61	eQTL:
2	44835637	rs7568134	C	T	C	intron_variant	CAMKMT	8.83	0.17	-1.43	-3.08	0.31	0.19	0.06	0.38	7.77	0.43	2.7	eQTL:
2	46805207	rs74374580	A	T	T	intron_variant	RHOQ	8.83	0.21	-2	-1.8	-0.35	-0.37	-0.4	-0.27	2.24	-0.52	1.28	eQTL:
5	133828687	rs7702328	G	T	T	promoter_flanking_region	AC005355.1	8.83	0.28	0.37	1.86	-0.15	-0.2	0	-0.05	5.76	2.78	7.19	eQTL:
5	104123360	rs6865855	T	G	T	intron_variant&non_coding_transcript_variant	RP11-6N13.1	8.83	0.27	0.47	1.86	-0.24	-0.15	-0.25	-0.48	1.29	-1.57	0.12	eQTL:
5	104124110	rs13185355	T	A	T	intron_variant&non_coding_transcript_variant	RP11-6N13.1	8.83	0.28	0.28	1.88	-0.24	-0.16	-0.27	-0.48	1.01	-1.05	0.15	eQTL:
6	32604274	rs9272339	A	G	A	upstream_gene_variant	HLA-DQA1	8.83	0.22	-1.09	2.43	0.28	0.32	0.18	0.37	5.05	-3.25	5.68	eQTL:rs9272339;HLA-DQB1;HLA-DQB1-AS1;Vagina;Artery_Coronary;Spleen;Brain_Spinal_cord_cervical_c-1;Liver;Pituitary;Colon_Sigmoid;Heart_Atrial_Appendage
6	159928839	rs534473503	A	G	G	intergenic_variant	_	8.83	0.38	0.04	0.56	-0.13	-0.2	-0.06	-0.02	1.38	-	0.26	eQTL:
14	52848976	rs544254358	G	T	T	intergenic_variant	_	8.83	0.36	-0.57	-0.47	0.14	0.19	0.08	0.11	0.48	-	0.01	eQTL:
18	41080487	rs139876960	A	G	G	intergenic_variant	_	8.83	0.24	-2.1	-0.91	-0.11	-0.09	-0.25	-0.15	0.05	-0.4	0.01	eQTL:
22	41745355	rs2281331	A	G	G	intron_variant	ZC3H7B	8.83	0.21	0.32	3.22	0.36	0.14	0.15	0.38	0.1	-4.83	11.65	eQTL:
1	231358301	rs12729006	G	A	A	downstream_gene_variant	C1orf131	8.82	0.19	-0.72	3.3	-0.21	-0.31	-0.2	-0.2	3.95	1.79	4.91	eQTL:rs12729006;C1orf131;Artery_Tibial;Brain_Cerebellar_Hemisphere
1	231774362	rs1094655	A	G	A	intron_variant&NMD_transcript_variant	DISC1	8.82	0.15	1.05	3.74	0.13	0.08	0.61	0.61	9.37	0.56	4.44	eQTL:
1	43001724	rs12561916	G	A	A	upstream_gene_variant	CCDC30	8.82	0.21	2.84	1.04	0.32	0.22	0.13	0.21	4.59	-0.33	3.25	eQTL:
1	12671703	rs5022242	T	C	C	intron_variant	DHRS3	8.82	0.12	0.7	4.73	0.25	0.1	0.21	0.35	0.42	-4.07	6.04	eQTL:
2	46739157	rs3814045	A	G	A	promoter_flanking_region	ATP6V1E2	8.82	0.22	0.25	3.2	0.28	0.25	0.5	0.45	5.14	-7.63	3.21	eQTL:
5	174693702	rs563004518	A	G	G	intergenic_variant	_	8.82	0.31	0.53	1.11	-0.09	-0.08	-0.03	-0.17	1.21	-	0.3	eQTL:
11	21852394	rs1156874	C	T	T	intergenic_variant	_	8.82	0.25	-2.11	-0.66	-0.12	-0.06	-0.04	-0.1	0.35	-1.57	0.19	eQTL:
5	150631291	rs153484	A	T	A	promoter	GM2A	8.82	0.3	-0.4	1.29	0.14	0.11	0.41	0.41	1.52	-0.11	-0.11	eQTL:
2	46911008	rs1456011	A	G	G	enhancer	_	8.81	0.26	0.61	1.93	-0.29	-0.37	-0.04	-0.18	2.12	-1.42	3.68	eQTL:
2	46874567	rs72877497	G	A	A	promoter_flanking_region	_	8.81	0.24	-1.09	-1.84	-0.38	-0.38	-0.4	-0.26	6.43	1.84	6.56	eQTL:
4	28912626	rs13109384	A	G	G	intergenic_variant	_	8.81	0.31	-0.41	-1.21	-0.14	-0.09	-0.27	-0.13	0.85	0.03	0.48	eQTL:
6	32661615	rs2647009	T	A	A	intergenic_variant	_	8.81	0.15	0.26	4.24	-0.14	-0.14	-0.05	-0.08	10.17	-	1.61	eQTL:
8	102692748	rs200714905	G	T	T	intergenic_variant	_	8.81	0.29	-1.57	0.17	0.42	0.42	0.42	0.42	0.49	-	0.4	eQTL:
11	21838607	rs76629443	G	T	T	intergenic_variant	_	8.81	0.23	-2.33	-0.95	-0.12	-0.05	-0.04	-0.09	0.01	-0.45	0.01	eQTL:
12	28799615	rs3920224	A	G	G	intergenic_variant	_	8.81	0.09	2.59	4.22	0.22	0.12	0.62	0.61	1.37	-0.73	0.08	eQTL:
18	69459463	rs9675855	G	A	A	upstream_gene_variant	RP11-723G8.2	8.81	0.17	1.64	-3.06	-0.28	-0.34	-0.1	-0.21	2.85	-	1.76	eQTL:
1	43003782	rs12043692	A	G	G	intron_variant	CCDC30	8.8	0.23	2.18	1.09	0.34	0.24	0.13	0.15	1.14	-0.57	0.09	eQTL:
2	146673350	rs187011173	C	T	T	intron_variant&non_coding_transcript_variant	AC062031.1	8.8	0.25	1.5	-1.17	-0.07	-0.05	-0.12	-0.01	0.1	-2.34	0.05	eQTL:
2	53411661	rs200177739	T	C	C	intergenic_variant	_	8.8	0.34	-0.31	0.86	0.1	0.09	0.08	0.09	0.06	-0.78	0	eQTL:
6	166863410	rs111344944	C	G	G	intron_variant	RPS6KA2	8.8	0.32	0.54	0.95	-0.13	-0.12	-0.2	-0.17	0.46	-0.84	0.3	eQTL:
8	2645428	rs56097552	G	C	C	intron_variant&non_coding_transcript_variant	GS1-57L11.1	8.8	0.3	-0.05	-1.54	-0.12	-0.16	-0.1	-0.73	6	2.37	8.16	eQTL:
12	120409503	rs7974538	G	A	A	intergenic_variant	_	8.8	0.27	-0.54	1.85	0.34	0.35	0.01	0.5	0.35	-0.66	0.02	eQTL:
X	143983996	rs5920340	A	G	-	intergenic_variant	_	8.8	0.26	1	1.41	0.26	0.22	0.53	0.32	1.45	naa	naa	eQTL:
11	118798824	rs112119822	A	G	G	promoter	RN7SL688P	8.8	0.23	-2.13	1.1	-0.12	-0.07	-0.08	-0.3	13.34	2.72	2.72	eQTL:rs112119822;TMPRSS4-AS1;Thyroid
1	231357102	rs3795653	G	C	C	downstream_gene_variant	C1orf131	8.79	0.2	-0.61	3.3	-0.21	-0.28	-0.15	-0.11	3.18	0	6.27	eQTL:
1	42916036	rs11806264	A	G	G	intron_variant	ZMYND12	8.79	0.2	-2.62	1.44	-0.32	-0.21	-0.11	-0.15	14.89	0.53	9.09	eQTL:
2	46874907	rs10514801	C	T	T	promoter_flanking_region	_	8.79	0.24	-1.12	-1.86	-0.37	-0.38	-0.39	-0.25	6.05	-1.86	4.32	eQTL:
5	104164927	rs10073661	T	C	C	intron_variant&non_coding_transcript_variant	RP11-6N13.1	8.79	0.28	-1.17	0.78	-0.21	-0.13	-0.07	-0.01	1.78	0.11	0.35	eQTL:
6	32637287	rs9274710	C	G	C	upstream_gene_variant	HLA-DQB1	8.79	0.22	-0.17	3.04	0.27	0.2	0.42	0.49	0.32	-2.38	11.58	eQTL:
6	32648220	rs9275055	T	C	T	intergenic_variant	_	8.79	0.2	1.43	2.35	-0.22	-0.24	-0.47	-0.51	7.1	0.22	0.24	eQTL:
6	32642738	rs9275001	C	T	C	intergenic_variant	_	8.79	0.16	0.19	4.13	-0.19	-0.22	-0.41	-0.45	8.43	-	0.01	eQTL:
10	59744128	rs5001767	T	A	T	downstream_gene_variant	MRPS35P3	8.79	0.18	-4.05	-0.76	-0.09	-0.04	-0.23	-0.71	1.13	-0.94	0.03	eQTL:
11	21815011	rs142994451	A	C	C	intergenic_variant	_	8.79	0.23	-2.52	-0.78	-0.12	-0.05	-0.04	-0.12	13.39	-	4.38	eQTL:
11	81008412	rs11232581	T	A	A	intergenic_variant	_	8.79	0.38	-0.02	-0.6	-0.15	-0.15	-0.11	-0.2	2.44	-	0.84	eQTL:
11	122842315	rs11602682	A	T	T	intergenic_variant	_	8.79	0.08	-3.49	3.87	-0.2	-0.14	-0.31	-0.41	2.03	0.24	0.71	eQTL:
13	112319064	rs9588490	T	C	T	intron_variant	RP11-65D24.2	8.79	0.34	0.47	0.67	-0.13	-0.12	-0.12	-0.13	0.71	-0.64	12.45	eQTL:
16	80181919	rs117709009	G	C	C	enhancer	RP11-525K10.1	8.79	0.14	-2.42	3.04	-0.04	-0.02	-0.04	0	0.11	-2.27	1.61	eQTL:
17	39240729	rs200532954	A	G	G	missense_variant;benign	KRTAP4-7	8.79	0.16	0.7	-3.88	0.11	0.04	0.13	0.01	10.52	-2.07	0.2	eQTL:
1	231358898	rs12730009	G	A	A	downstream_gene_variant	C1orf131	8.78	0.18	-0.97	3.3	-0.21	-0.3	-0.22	-0.29	0.06	-0.64	0.07	eQTL:
2	109354773	rs139730843	C	T	T	intron_variant	RANBP2	8.78	0.07	-4.27	-4	0.13	0.04	0.1	0.09	1.45	-	0.02	eQTL:
2	20604256	rs12623530	T	C	C	upstream_gene_variant	RNA5SP86	8.78	0.22	-1.83	1.51	-0.12	-0.12	-0.14	-0.03	0.18	-0.32	0.04	eQTL:
2	46875000	rs10514802	G	A	A	promoter_flanking_region	_	8.78	0.24	-1.11	-1.84	-0.38	-0.38	-0.4	-0.25	2.88	0.6	4.29	eQTL:
4	30279664	rs111907846	T	C	C	intergenic_variant	_	8.78	0.21	-2.23	1.4	-0.07	-0.11	-0.03	-0.15	0.87	-	1.49	eQTL:
6	147445715	rs74442533	C	A	A	intron_variant&non_coding_transcript_variant	STXBP5-AS1	8.78	0.25	-1.35	1.31	-0.08	-0.05	-0.01	0	1.37	0.13	1.21	eQTL:
17	1185655	rs540769505	T	C	C	intron_variant	TUSC5	8.78	0.33	-0.54	0.78	0.13	0.09	0.04	0.06	2.39	-	0.72	eQTL:
6	32632714	rs3210148	G	C	G	promoter	HLA-DQB1	8.78	0.08	0.89	5.27	-0.07	-0.04	-0.21	-0.29	5.34	3.14	3.14	eQTL:
1	231803604	rs1417585	C	T	C	intron_variant&NMD_transcript_variant	DISC1	8.77	0.18	-0.51	3.67	-0.12	-0.08	-0.52	-0.45	1	-0.62	0.24	eQTL:
2	46849378	rs60433394	G	A	G	intron_variant	CRIPT	8.77	0.37	0.11	-0.56	0.52	0.53	0.55	0.55	0.71	-0.88	0.21	eQTL:
5	104160420	rs723070	C	G	G	intron_variant&non_coding_transcript_variant	RP11-6N13.1	8.77	0.27	-1.11	0.99	-0.21	-0.12	-0.07	-0.01	0.85	-1.01	1.96	eQTL:
6	62291728	rs6938985	A	G	G	intergenic_variant	_	8.77	0.21	-0.15	-3.31	-0.31	-0.31	-0.41	-0.44	5.77	1.83	4.08	eQTL:
6	32648437	rs9275069	A	G	A	intergenic_variant	_	8.77	0.15	-1.29	3.53	0.18	0.2	0.43	0.43	2.21	-0.43	0.01	eQTL:
6	32657452	rs28371254	T	C	C	promoter_flanking_region	_	8.77	0.13	0.33	4.55	-0.14	-0.14	-0.05	-0.07	8.11	-0.2	14.42	eQTL:
6	32642152	rs9274974	A	T	A	intergenic_variant	_	8.77	0.17	-0.79	3.58	0.2	0.19	0.41	0.42	8.6	-	0	eQTL:
6	32586376	rs11755689	A	G	G	intergenic_variant	_	8.77	0.18	-1.05	3.12	-0.22	-0.18	-0.3	-0.27	6	-	0.02	eQTL:
7	102778279	rs7792802	A	G	A	intron_variant	NAPEPLD	8.77	0.36	0.1	0.64	0.13	0.15	0.17	0.46	3.7	0.75	0.98	eQTL:
22	50589576	rs79304	A	G	A	intron_variant	MOV10L1	8.77	0.28	0.51	1.46	-0.31	-0.27	-0.1	-0.43	5.72	0.97	19.43	eQTL:
22	41403503	rs5758174	T	C	T	intergenic_variant	_	8.77	0.25	-0.11	2.51	-0.24	-0.14	-0.37	-0.67	2.03	0.15	0.07	eQTL:
1	210840751	rs142767197	T	A	A	intron_variant	HHAT	8.76	0.34	0.64	0.55	-0.13	-0.04	-0.1	-0.08	4.44	-0.29	2.32	eQTL:
1	228677270	rs10753450	T	A	T	intergenic_variant	naa	8.76	0.33	-0.89	0.29	-0.15	-0.17	-0.22	-0.22	naa	0.24	2.79	eQTL:
1	73116617	rs113814417	G	A	A	enhancer	_	8.76	0.26	0.55	-1.9	0.07	0.08	0.02	0.3	1.08	-	0.42	eQTL:
1	18182265	rs576200	G	A	A	intergenic_variant	_	8.76	0.25	-0.75	1.96	0.1	0.05	0.18	0.37	0.17	-4.16	0.05	eQTL:
1	231367940	rs2572259	G	A	A	intron_variant	C1orf131	8.76	0.2	-0.75	3.06	-0.22	-0.31	-0.14	-0.28	4.08	1.59	3.6	eQTL:
2	61338832	rs1177265	C	T	T	intron_variant	KIAA1841	8.76	0.13	-1.8	3.63	-0.26	-0.14	-0.27	-0.08	2.37	0.5	1.68	eQTL:
4	162708392	rs13120384	C	T	T	intron_variant	FSTL5	8.76	0.07	3.05	-4.29	0.2	0.08	0.28	0.21	5.09	0.69	2.72	eQTL:
4	162705971	rs1975225	A	G	A	intron_variant	FSTL5	8.76	0.09	1.85	-4.4	0.23	0.11	0.27	0.1	3.26	0.15	0.08	eQTL:
6	32661641	rs2647010	C	G	G	intergenic_variant	_	8.76	0.15	0.23	4.24	-0.14	-0.14	-0.05	-0.08	8.32	-	1.57	eQTL:
9	1067991	rs10959181	C	T	C	intergenic_variant	_	8.76	0.15	-1.19	3.72	-0.24	-0.29	-0.17	-0.19	1.81	0.11	0.04	eQTL:
9	23106954	rs531806001	A	C	C	intergenic_variant	_	8.76	0.15	5.39	-0.87	0.05	0.06	0.06	0.13	0.44	-	0.01	eQTL:
11	10085401	rs555934065	C	G	G	intron_variant	SBF2	8.76	0.23	-1.13	1.96	-0.11	-0.12	-0.32	-0.12	2.93	0.51	1.8	eQTL:
11	10085399	rs567128492	C	G	G	intron_variant	SBF2	8.76	0.23	-1.13	1.96	-0.11	-0.12	-0.28	-0.07	3.05	0.51	1.65	eQTL:
13	79651740	rs646679	C	T	C	intergenic_variant	_	8.76	0.07	-2.22	-4.8	0.19	0.18	0.03	0.13	0.75	0.15	0.08	eQTL:
22	41855458	rs202638	A	G	A	downstream_gene_variant	PHF5A	8.76	0.25	-0.53	2.18	-0.35	-0.12	0	-0.04	0.07	-0.85	0.01	eQTL:
22	41627527	rs139483	A	G	G	promoter_flanking_region	L3MBTL2	8.76	0.12	-1.59	3.97	-0.25	-0.13	-0.35	-0.63	0.14	-1.82	1.32	eQTL:
2	15673128	rs2160694	A	T	T	intron_variant	NBAS	8.75	0.04	-6.93	-3.84	0.1	0.1	0.15	0.14	6.7	1.83	5.9	eQTL:
2	35792000	rs28784922	C	T	T	intergenic_variant	_	8.75	0.29	0.72	-1.05	-0.12	-0.14	-0.05	0	0.32	-	1.92	eQTL:
2	35791999	rs28817084	T	C	C	intergenic_variant	_	8.75	0.29	0.72	-1.05	-0.12	-0.14	-0.05	0	0.56	-	1.33	eQTL:
2	46725795	rs7579208	C	T	T	upstream_gene_variant	RP11-417F21.2	8.75	0.17	-0.61	3.67	-0.18	-0.12	-0.14	-0.1	0.38	-4.15	1.84	eQTL:
3	6968137	rs547541	A	G	G	intron_variant	GRM7	8.75	0.14	-2.78	2.92	-0.27	-0.22	-0.06	-0.34	3.87	1.81	4.33	eQTL:
3	10348749	rs241504	A	T	T	intron_variant	SEC13	8.75	0.3	-0.34	1.21	0.12	0.16	0.29	0.4	1.26	-	0.01	eQTL:
6	32642376	rs41316231	A	T	T	intergenic_variant	_	8.75	0.12	2.75	3.34	0.26	0.34	0.29	0.24	9.27	-	0.34	eQTL:
6	163712295	rs2014416	A	T	T	enhancer	PACRG	8.75	0.3	-1.17	-0.38	-0.09	-0.09	-0.02	-0.22	6.86	-	4.06	eQTL:
8	5589883	rs59422757	C	T	T	intergenic_variant	_	8.75	0.3	0.12	1.42	-0.2	-0.16	-0.26	-0.26	0.13	-3.58	0.7	eQTL:
9	90798309	rs56095596	A	G	G	downstream_gene_variant	RP11-1E11.1	8.75	0.25	-1.11	1.57	-0.07	-0.05	-0.18	-0.1	2.69	0.35	1.3	eQTL:
11	21817877	rs61073571	A	C	C	intergenic_variant	_	8.75	0.23	-2.31	-0.77	-0.12	-0.05	-0.04	-0.22	5.46	-	1.86	eQTL:
11	21839572	rs76411503	G	T	T	intergenic_variant	_	8.75	0.23	-2.22	-0.96	-0.12	-0.05	-0.04	-0.1	0.05	-10.5	0.66	eQTL:
12	120421975	rs4468406	T	C	T	intergenic_variant	_	8.75	0.22	0.6	2.81	0.32	0.33	0.2	0.72	1.03	-3.69	1.4	eQTL:
12	120392461	rs116039498	T	A	A	upstream_gene_variant	RPL35AP30	8.75	0.35	0.4	0.52	-0.28	-0.3	-0.08	-0.06	6.45	-	0.99	eQTL:
16	63249732	rs147151934	T	C	C	intergenic_variant	_	8.75	0.32	0.78	-0.65	-0.1	-0.24	-0.19	-0.18	3.41	0.82	1.23	eQTL:
17	51832150	rs12943421	A	G	G	downstream_gene_variant	RPS2P48	8.75	0.31	0.71	0.84	-0.1	-0.15	-0.19	-0.04	0.32	-0.47	0.11	eQTL:
18	51436055	rs7240388	C	A	A	CTCF_binding_site	_	8.75	0.12	-4.17	2.61	-0.03	-0.06	-0.23	-0.42	0.47	-0.56	14.32	eQTL:
1	43000249	rs11210663	T	G	G	upstream_gene_variant	CCDC30	8.74	0.19	3.27	0.95	0.31	0.21	0.11	0.13	9.21	-0.36	4.89	eQTL:
1	42999787	rs10890200	T	A	A	upstream_gene_variant	CCDC30	8.74	0.18	3.56	0.91	0.31	0.21	0.11	0.12	4.54	2	4.43	eQTL:
2	61283795	rs1177267	G	A	A	downstream_gene_variant	PEX13	8.74	0.13	-1.35	3.84	-0.23	-0.24	-0.12	-0.03	6.89	0.35	2.35	eQTL:
2	132742245	rs201450844	C	T	T	upstream_gene_variant	AJ239322.1	8.74	0.36	-0.46	0.37	-0.15	-0.08	-0.25	-0.31	9.2	-	3.44	eQTL:
5	119635335	rs4601069	G	T	G	intron_variant&non_coding_transcript_variant	CTC-552D5.1	8.74	0.25	-1.51	-1.07	0.08	0.05	0.06	0.24	1.25	-	0.89	eQTL:
11	122842299	rs10892941	T	C	C	intergenic_variant	_	8.74	0.08	-3.49	3.87	-0.2	-0.13	-0.31	-0.41	2.26	0.24	0.53	eQTL:
12	120392481	rs78236213	A	T	T	upstream_gene_variant	RPL35AP30	8.74	0.36	0.34	0.5	-0.29	-0.31	-0.08	-0.09	2.53	0.15	0.6	eQTL:
17	77442948	rs7212291	C	A	A	intron_variant	RBFOX3	8.74	0.2	-0.96	2.96	-0.21	-0.07	-0.32	-0.27	1.21	0.16	0.85	eQTL:
22	41402977	rs5995983	G	A	G	intergenic_variant	_	8.74	0.24	-0.36	2.5	0.24	0.13	0.45	0.67	0.17	-0.3	0.08	eQTL:
11	118799206	rs7101680	G	A	A	promoter	RN7SL688P	8.74	0.23	-2.03	1.1	-0.12	-0.07	-0.08	-0.3	9.61	0.84	0.84	eQTL:
2	46845576	rs982414	A	G	A	promoter	CRIPT	8.74	0.38	0.08	-0.39	0.53	0.54	0.56	0.55	3.68	1.41	1.41	eQTL:
1	231894064	rs12091717	C	G	C	intron_variant&NMD_transcript_variant	DISC1	8.73	0.2	-0.1	3.42	0.33	0.28	0.52	0.57	1.19	1.37	2.7	eQTL:
2	46876374	rs1563403	C	T	T	promoter_flanking_region	_	8.73	0.24	-1.03	-1.88	-0.37	-0.38	-0.39	-0.2	1.71	0.04	3.59	eQTL:
2	46805904	rs61615640	G	A	A	intron_variant	RHOQ	8.73	0.2	-2.08	-1.82	-0.33	-0.35	-0.39	-0.25	1.91	0.19	0.12	eQTL:
2	15385792	rs141155767	T	C	C	intron_variant	NBAS	8.73	0.29	1.31	0.23	-0.08	-0.06	-0.01	-0.03	0.48	-3.39	0.47	eQTL:
4	162712562	rs2164126	T	G	G	intron_variant	FSTL5	8.73	0.08	2.16	-4.56	0.21	0.08	0.29	0.2	1.46	-2.05	1.02	eQTL:
4	190562161	rs77999309	G	A	A	intergenic_variant	_	8.73	0.13	-3.36	2.79	0.21	0.21	0.21	0.21	0.99	-2.56	6.98	eQTL:
4	162701948	rs7665737	A	C	A	intron_variant	FSTL5	8.73	0.08	-2.18	-4.47	-0.21	-0.09	-0.25	-0.08	0.16	-5.29	0.28	eQTL:
4	161812406	rs78596125	T	G	G	intergenic_variant	_	8.73	0.25	-2.06	0.35	0.08	0.02	0.11	0.05	2.7	0.15	0.09	eQTL:
5	104128651	rs13154592	G	T	G	intron_variant&non_coding_transcript_variant	RP11-6N13.1	8.73	0.28	-0.23	1.8	-0.24	-0.16	-0.26	-0.5	2.02	-0.92	0.88	eQTL:
6	32559216	rs9270505	A	G	A	upstream_gene_variant	HLA-DRB1	8.73	0.22	0.13	3.15	-0.27	-0.29	-0.32	-0.18	7.21	-0.78	0.94	eQTL:
10	25605856	rs201201490	G	A	A	intron_variant	GPR158	8.73	0.25	-1.9	-0.74	-0.1	-0.08	-0.02	-0.33	1.4	-	0.15	eQTL:
11	122842294	rs35795881	C	G	G	intergenic_variant	_	8.73	0.08	-3.5	3.87	-0.2	-0.13	-0.31	-0.41	0.33	-0.59	0.26	eQTL:
11	122842292	rs10892940	A	C	C	intergenic_variant	_	8.73	0.08	-3.5	3.87	-0.2	-0.13	-0.31	-0.41	2.52	0.43	0.74	eQTL:
12	120404720	rs10437835	C	T	T	intergenic_variant	_	8.73	0.33	-0.1	1	-0.28	-0.3	-0.07	-0.3	2.17	0.43	1.28	eQTL:
14	68335131	rs201477278	G	A	A	intron_variant	RAD51B	8.73	0.27	-1.94	0.13	-0.15	-0.1	-0.04	-0.23	0.55	-	7.41	eQTL:
22	50491768	rs5771136	G	A	A	intron_variant	TTLL8	8.73	0.29	0.47	1.23	-0.23	-0.28	-0.05	-0.01	6.04	-0.43	6.42	eQTL:
2	46845632	rs982413	A	G	A	promoter	CRIPT	8.73	0.38	0.07	-0.36	0.53	0.54	0.56	0.55	3.22	-3.17	-3.17	eQTL:
3	42719529	rs560848979	T	C	C	upstream_gene_variant	RN7SL567P	8.72	0.25	1.09	1.59	-0.07	-0.06	-0.01	-0.03	0.11	-0.09	0.04	eQTL:
4	144159634	rs6824607	G	T	G	intergenic_variant	_	8.72	0.29	-0.93	-0.85	-0.1	-0.08	-0.05	-0.12	1.3	0.12	0.33	eQTL:
4	162708879	rs11933304	C	T	C	intron_variant	FSTL5	8.72	0.09	-2.24	-4.32	-0.22	-0.1	-0.26	-0.11	1.39	-2.76	2.14	eQTL:
6	62290277	rs9351930	G	A	A	intergenic_variant	_	8.72	0.2	-0.51	-3.18	0.31	0.31	0.43	0.44	2.34	0.11	0.07	eQTL:
6	32648722	rs9275084	A	G	A	intergenic_variant	_	8.72	0.18	0.1	3.83	-0.2	-0.2	-0.41	-0.43	6.17	0.21	0.21	eQTL:
6	32676444	rs115602986	C	T	T	upstream_gene_variant	MTCO3P1	8.72	0.18	-1.17	3.08	-0.12	-0.1	-0.09	-0.1	2.92	-	1.27	eQTL:
6	32654551	rs2856689	A	G	A	promoter_flanking_region	_	8.72	0.16	-0.49	4	-0.19	-0.2	-0.42	-0.42	1.25	-0.89	0.18	eQTL:
6	32636963	rs17211818	C	A	A	upstream_gene_variant	HLA-DQB1	8.72	0.12	3.43	2.86	0.26	0.34	0.31	0.27	0.58	-2.33	1.72	eQTL:rs17211818;HLA-DQB2;Brain_Cortex
8	42215250	rs201869751	T	C	C	intron_variant	POLB	8.72	0.27	-1.73	0.22	-0.08	-0.07	-0.01	-0.2	1.54	0.13	0.47	eQTL:
11	21798950	rs10766877	G	T	G	intergenic_variant	_	8.72	0.2	-3.89	-0.41	-0.11	-0.05	-0.1	-0.63	1.16	-0.25	1.63	eQTL:
16	64794238	rs2214542	G	T	T	intergenic_variant	_	8.72	0.22	-0.9	-2.44	-0.15	-0.17	-0.19	-0.24	0.57	-	0.27	eQTL:
2	46845069	rs2346419	G	C	G	promoter	CRIPT	8.72	0.38	-0.14	-0.4	-0.52	-0.5	-0.33	-0.25	3.12	1.06	1.06	eQTL:rs2346419;CRIPT;Brain_Amygdala;Brain_Nucleus_accumbens_basal_ganglia
1	231731742	rs1765777	C	T	T	intron_variant&non_coding_transcript_variant	LINC00582	8.71	0.21	-0.09	3.25	-0.15	-0.07	-0.48	-0.13	1.23	-1.22	1.7	eQTL:
2	46466531	rs10192640	A	G	G	promoter_flanking_region	_	8.71	0.21	-0.22	3.21	0.27	0.3	0.28	0.26	5.44	-0.96	7.82	eQTL:
2	46729693	rs6544897	C	T	T	promoter_flanking_region	RP11-417F21.2	8.71	0.17	-0.55	3.72	-0.18	-0.12	-0.14	-0.09	3.91	1.8	5.43	eQTL:
3	120717255	rs689022	A	G	G	intron_variant	STXBP5L	8.71	0.08	8.5	-1.59	0.18	0.2	0.6	0.54	1.46	-	0.04	eQTL:
6	163252863	rs56404230	C	T	T	intron_variant	PACRG	8.71	0.17	-0.86	3.49	-0.08	-0.07	-0.12	-0.07	0	-0.47	0	eQTL:
8	2501989	rs58659479	T	C	C	intergenic_variant	_	8.71	0.29	0.42	1.26	-0.15	-0.14	-0.18	-0.24	3.53	-0.43	1.57	eQTL:
11	30671304	rs294335	C	T	T	intergenic_variant	_	8.71	0.18	3.81	-0.89	0.33	0.2	0.26	0.48	5.3	0.98	2.76	eQTL:
11	109955898	rs1425844	T	C	C	intergenic_variant	_	8.71	0.28	0.93	1.01	-0.1	-0.11	-0.01	-0.08	1.12	0	2.48	eQTL:
11	21851025	rs16908625	G	A	A	intergenic_variant	_	8.71	0.23	-2.32	-0.83	-0.12	-0.05	-0.04	-0.1	1.21	-	0.58	eQTL:
11	21852012	rs16908630	G	A	A	intergenic_variant	_	8.71	0.23	-2.21	-0.78	-0.12	-0.05	-0.04	-0.1	1.33	-0.44	1	eQTL:
12	28758634	rs1996041	A	G	G	intergenic_variant	_	8.71	0.12	1.55	4.06	0.25	0.16	0.6	0.54	0.15	-1.71	0.07	eQTL:
16	87549086	rs4843619	C	T	C	promoter_flanking_region	RP11-482M8.1	8.71	0.32	0.18	1.03	-0.11	-0.12	-0.18	-0.43	1.22	-0.84	0.11	eQTL:
20	42682121	rs200168615	T	C	C	intron_variant	TOX2	8.71	0.37	0.28	0.39	-0.12	-0.12	-0.11	-0.06	0.06	-0.65	0.03	eQTL:
1	18180809	rs696326	C	A	A	intergenic_variant	_	8.7	0.27	0.27	1.96	-0.11	-0.05	-0.17	-0.27	1.15	-3.2	6.62	eQTL:
1	231899929	rs7529706	C	T	T	promoter_flanking_region	DISC1	8.7	0.11	-0.12	4.83	0.23	0.28	0.36	0.12	1.92	-1.77	2.09	eQTL:
1	196822014	rs1964645	T	C	C	intron_variant	CFHR2	8.7	0.15	-1.38	3.44	-0.29	-0.2	-0.38	-0.38	0.45	-0.32	0.08	eQTL:
3	194182095	rs34799059	C	T	T	intron_variant	ATP13A3	8.7	0.12	0.49	-4.65	0.2	0.17	0.06	0.19	1.09	-4.92	5.26	eQTL:
5	121983127	rs201223516	C	T	T	intron_variant&non_coding_transcript_variant	RP11-166A12.1	8.7	0.36	0.23	0.47	0.11	0.1	0.07	0.18	0.61	-	0.01	eQTL:
5	3246177	rs12656473	T	C	C	intergenic_variant	_	8.7	0.14	1	3.93	0.23	0.14	0.25	0.05	0.15	-0.22	0	eQTL:
5	21718694	rs16888574	C	G	G	intron_variant&non_coding_transcript_variant	RP11-804N13.1	8.7	0.14	2.35	2.97	0.04	0.02	0.02	0.09	0.15	-2.71	0.18	eQTL:
5	21718296	rs74842211	T	G	G	intron_variant&non_coding_transcript_variant	RP11-804N13.1	8.7	0.14	2.35	2.97	0.04	0.02	0.02	0.09	1.37	0.15	0.1	eQTL:
5	21718243	rs73068634	T	C	C	intron_variant&non_coding_transcript_variant	RP11-804N13.1	8.7	0.14	2.35	2.97	0.04	0.02	0.02	0.09	1.65	0.15	3.07	eQTL:
6	116908765	rs7764302	T	C	C	intron_variant	RWDD1	8.7	0.18	0.07	-3.71	-0.31	-0.16	-0.12	-0.02	2.6	-0.14	2.33	eQTL:
6	165736028	rs374407807	G	T	T	downstream_gene_variant	PDE10A	8.7	0.3	-1.16	0.21	-0.1	-0.15	-0.09	-0.1	2.07	0.54	5.79	eQTL:
6	62300023	rs983719	T	A	A	intergenic_variant	_	8.7	0.19	2.58	-1.43	0.3	0.3	0.43	0.43	1.27	-1.43	0.68	eQTL:
11	21836299	rs1894056	G	T	T	intergenic_variant	_	8.7	0.24	-1.84	-0.93	-0.12	-0.06	-0.04	-0.14	3.45	0.9	3.09	eQTL:
11	109956772	rs1648152	T	C	C	intergenic_variant	_	8.7	0.28	0.91	1.02	-0.1	-0.11	-0.01	-0.08	5.43	2.33	11	eQTL:
12	120393509	rs11064976	T	G	G	upstream_gene_variant	RPL35AP30	8.7	0.34	0.25	0.71	-0.28	-0.3	-0.14	-0.08	2.01	0.15	0.43	eQTL:rs11064976;RP11-768F21.1;Heart_Atrial_Appendage
12	120394378	rs3890910	T	C	C	upstream_gene_variant	RPL35AP30	8.7	0.35	0.26	0.68	-0.28	-0.3	-0.07	-0.12	3.69	0.15	0.58	eQTL:
16	23594967	rs549055872	C	T	T	intron_variant	NDUFAB1	8.7	0.24	-1.72	-0.99	-0.13	-0.11	-0.04	-0.2	0.99	-	0.72	eQTL:
16	23594966	rs529029453	C	G	G	intron_variant	NDUFAB1	8.7	0.24	-1.72	-0.99	-0.13	-0.11	-0.04	-0.2	0.67	-	0.72	eQTL:
18	73987704	rs17059177	A	T	A	intergenic_variant	_	8.7	0.07	1.98	4.83	0.19	0.13	0.23	0.35	0.48	-6.09	13.07	eQTL:
22	41401548	rs9611452	T	C	T	intergenic_variant	_	8.7	0.24	-0.33	2.47	0.24	0.13	0.39	0.64	3.2	-	0.71	eQTL:
1	24910319	rs11249138	T	C	T	intron_variant	NCMAP	8.69	0.19	-0.44	3.34	-0.24	-0.15	-0.46	-0.48	2.17	-0.59	0.83	eQTL:
1	32738251	rs113682115	C	A	A	upstream_gene_variant	LCK	8.69	0.3	-0.28	1.21	0.11	0.16	0.1	0.37	0.64	-	2	eQTL:
2	46719922	rs17749106	T	C	C	promoter_flanking_region	ATP6V1E2	8.69	0.19	0.37	3.46	0.21	0.16	0.41	0.68	4.58	1.4	6.09	eQTL:rs17749106;EPAS1;Brain_Nucleus_accumbens_basal_ganglia
4	162705907	rs1975224	G	A	G	intron_variant	FSTL5	8.69	0.08	-2.3	-4.35	-0.21	-0.1	-0.26	-0.09	0.01	-0.3	0	eQTL:
6	33348974	rs538981518	C	T	T	regulatory_region_variant	_	8.69	0.21	-1.6	-1.79	-0.06	-0.07	-0.09	-0.03	3.07	-	5.9	eQTL:
6	32655615	rs2856679	C	A	C	promoter_flanking_region	_	8.69	0.17	0.19	3.78	-0.2	-0.18	-0.4	-0.42	2.28	-0.36	0.2	eQTL:
11	21857009	rs12418966	G	A	A	intergenic_variant	_	8.69	0.23	-2.45	-0.55	-0.12	-0.05	-0.04	-0.1	0.04	-1.13	0.02	eQTL:
12	816797	rs547372094	A	T	T	intergenic_variant	_	8.69	0.32	-0.87	0.33	-0.1	-0.02	-0.14	-0.23	4.04	0.66	1.63	eQTL:
16	23594956	rs561126939	A	G	G	intron_variant	NDUFAB1	8.69	0.23	-1.97	-0.99	-0.14	-0.11	-0.04	-0.2	1.51	-	0.72	eQTL:
16	23594953	rs541263482	A	G	G	intron_variant	NDUFAB1	8.69	0.23	-1.97	-0.99	-0.14	-0.11	-0.04	-0.2	1.49	-	0.72	eQTL:
16	76351161	rs201362847	A	C	C	intron_variant	CNTNAP4	8.69	0.28	-0.46	1.44	-0.08	-0.06	-0.06	-0.17	0.05	-0.53	4.46	eQTL:
19	53595621	rs7254120	T	C	T	intron_variant	ZNF160	8.69	0.29	0.63	1.12	-0.24	-0.13	-0.05	-0.12	1.51	-0.84	0.08	eQTL:
19	53595612	rs7253093	A	G	A	intron_variant	ZNF160	8.69	0.29	0.63	1.12	-0.24	-0.13	-0.05	-0.03	2.07	-0.74	0.06	eQTL:
22	41401228	rs5758172	A	G	A	intergenic_variant	_	8.69	0.25	-0.22	2.49	0.24	0.08	0.39	0.64	4.34	-0.73	0.67	eQTL:rs5758172;RPL4P6;Adrenal_Gland
2	46462661	rs57546864	G	T	T	intergenic_variant	_	8.68	0.23	0.24	2.85	-0.21	-0.08	-0.14	-0.1	4.13	-1.9	4.03	eQTL:
2	61341845	rs1665278	C	T	T	intron_variant	KIAA1841	8.68	0.13	-1.84	3.6	-0.25	-0.14	-0.26	-0.07	0.03	-	0.05	eQTL:
2	44832856	rs10445928	C	A	C	intron_variant	CAMKMT	8.68	0.17	0.94	-3.44	-0.31	-0.19	-0.05	-0.06	4.97	2.85	9.03	eQTL:
2	46851867	rs8390	C	T	C	3_prime_UTR_variant	CRIPT	8.68	0.37	0.13	-0.43	0.52	0.52	0.55	0.55	5.34	0.48	5.64	eQTL:
3	124441237	rs162740	A	G	G	3_prime_UTR_variant	KALRN	8.68	0.23	0.64	2.48	-0.27	-0.08	-0.2	-0.12	14.64	2.59	8.42	eQTL:
3	6966491	rs339015	G	A	A	intron_variant	GRM7	8.68	0.14	-2.83	2.81	-0.27	-0.2	-0.15	-0.49	2.07	-0.14	0.73	eQTL:
5	104204446	rs10063486	C	T	T	intron_variant&non_coding_transcript_variant	RP11-6N13.1	8.68	0.3	-0.94	0.49	-0.22	-0.14	-0.07	-0.04	1.1	0.6	0.83	eQTL:
6	32660707	rs2858323	C	T	T	intergenic_variant	_	8.68	0.14	0.29	4.44	-0.14	-0.14	-0.05	-0.07	16.32	0.17	5.09	eQTL:
8	11099199	rs7814131	T	G	G	CTCF_binding_site	_	8.68	0.06	-3.09	4.52	-0.18	-0.11	-0.14	-0.32	1.24	0.15	2.84	eQTL:
11	21858613	rs1945357	A	G	G	intergenic_variant	_	8.68	0.23	-2.6	-0.56	-0.12	-0.05	-0.04	-0.1	4.41	0.03	4.07	eQTL:
14	68335135	rs544229670	C	A	A	intron_variant	RAD51B	8.68	0.35	-0.66	0.12	-0.13	-0.06	-0.04	-0.06	0.41	-	7.44	eQTL:
14	42594845	rs2220288	C	G	C	intergenic_variant	_	8.68	0.16	-2.11	-2.75	-0.12	-0.11	-0.26	-0.13	1.05	0.23	0.13	eQTL:
22	41750622	rs9611560	T	C	C	enhancer	ZC3H7B	8.68	0.2	0.28	3.29	0.35	0.14	0.33	0.57	1.72	-0.7	9.44	eQTL:
1	42910624	rs59950490	A	G	G	intron_variant	ZMYND12	8.67	0.2	-2.12	1.67	-0.32	-0.22	-0.11	-0.14	1.66	-	0.01	eQTL:rs59950490;CCDC30;Brain_Caudate_basal_ganglia
1	12672149	rs11121950	C	T	T	enhancer	DHRS3	8.67	0.12	0.7	4.52	0.25	0.1	0.21	0.42	2.13	-1.12	7.75	eQTL:
1	231361505	rs566796	G	T	T	intron_variant	C1orf131	8.67	0.19	0.18	3.53	0.21	0.3	0.22	0.3	0.05	-0.47	0	eQTL:rs566796;C1orf131;Brain_Cerebellum
1	231365440	rs551480	A	G	G	intron_variant	C1orf131	8.67	0.18	-1.01	3.06	-0.21	-0.3	-0.15	-0.27	4.55	-0.52	2.32	eQTL:
2	150918133	rs561987384	C	T	T	intergenic_variant	_	8.67	0.28	-1.53	0.17	-0.08	-0.08	-0.12	-0.32	3.98	-	1.54	eQTL:
2	44829141	rs6742204	A	T	A	intron_variant	CAMKMT	8.67	0.17	-1.45	-2.98	0.31	0.19	0.05	0.26	0.29	-0.8	0.16	eQTL:
2	148932180	rs12998923	T	A	T	intron_variant	MBD5	8.67	0.23	-2.08	-0.77	-0.09	-0.08	-0.1	-0.22	0.15	-0.47	0	eQTL:
4	162714839	rs1975229	T	C	T	intron_variant	FSTL5	8.67	0.09	2.34	-4.16	0.22	0.1	0.26	0.08	2.68	0.24	0.14	eQTL:
5	21718928	rs17839335	T	G	G	intron_variant&non_coding_transcript_variant	RP11-804N13.1	8.67	0.14	2.35	2.93	0.04	0.02	0.02	0.09	3.15	0.43	1.71	eQTL:
6	30984686	rs75809457	A	G	G	intron_variant	MUC22	8.67	0.18	-0.91	3.14	-0.11	0	-0.07	-0.18	4.6	-	0.41	eQTL:
6	147442125	rs1574218	C	T	T	intron_variant&non_coding_transcript_variant	STXBP5-AS1	8.67	0.24	-1.44	1.15	-0.09	-0.05	-0.01	-0.05	15.67	4.36	9.55	eQTL:
6	147442124	rs1574217	A	C	C	intron_variant&non_coding_transcript_variant	STXBP5-AS1	8.67	0.24	-1.44	1.15	-0.09	-0.05	-0.01	-0.05	16.43	5.23	9.6	eQTL:
6	32676486	rs34709043	A	C	C	upstream_gene_variant	MTCO3P1	8.67	0.18	-1.16	3.03	-0.12	-0.1	-0.09	-0.1	4.17	-	3.07	eQTL:
6	32653721	rs9275169	T	A	T	promoter_flanking_region	_	8.67	0.18	0.01	3.69	-0.18	-0.18	-0.39	-0.47	9.39	1.76	13.06	eQTL:
11	76445728	rs28428842	G	T	T	CTCF_binding_site	_	8.67	0.2	-1.62	2.21	-0.11	-0.08	-0.19	-0.2	1.53	-0.38	4.72	eQTL:
18	20115960	rs200305934	G	T	T	intergenic_variant	_	8.67	0.38	-0.36	0.1	-0.12	-0.21	-0.19	-0.48	0.04	-2.46	0.17	eQTL:
1	231733527	rs1617029	T	C	C	intron_variant&non_coding_transcript_variant	LINC00582	8.66	0.16	-0.37	3.87	-0.28	-0.33	-0.53	-0.02	0.66	-2.14	0.14	eQTL:
1	42949804	rs60419758	T	A	A	promoter_flanking_region	CCDC30	8.66	0.21	3.53	-0.11	0.33	0.22	0.12	0.22	0.46	-2.54	0.07	eQTL:rs60419758;CCDC30;Whole_Blood
2	109393854	rs17020526	G	A	A	intron_variant	RANBP2	8.66	0.07	-3.78	-4.06	0.13	0.04	0.1	0.09	0.45	-6.49	2.38	eQTL:
2	46841584	rs982710	G	A	G	upstream_gene_variant	CRIPT	8.66	0.38	0.24	-0.23	0.52	0.53	0.56	0.55	1.41	0.46	4.55	eQTL:
5	151222967	rs111685496	A	C	C	intron_variant	GLRA1	8.66	0.11	1.14	-4.35	0.25	0.25	0.22	0.47	0.88	-	1.16	eQTL:
6	32648972	rs9275091	C	T	C	intergenic_variant	_	8.66	0.17	-0.08	3.91	-0.2	-0.2	-0.4	-0.43	3.24	0.21	0.07	eQTL:
6	161328701	rs199888630	A	T	T	intron_variant&non_coding_transcript_variant	RP11-235G24.2	8.66	0.3	-1	0.47	-0.09	-0.11	-0.03	-0.04	2.69	-	0.53	eQTL:
7	66687858	rs143762330	T	C	C	intron_variant	TYW1	8.66	0.28	1.08	-0.7	-0.08	-0.11	-0.38	-0.43	0.67	-1.06	5.28	eQTL:
11	21851907	rs74819683	T	C	C	intergenic_variant	_	8.66	0.23	-2.13	-0.78	-0.12	-0.05	-0.04	-0.1	1.11	-1.08	0.24	eQTL:
11	122844492	rs4936764	G	A	A	downstream_gene_variant	BSX	8.66	0.08	-3.03	4.03	-0.2	-0.13	-0.31	-0.41	1.73	0.17	3.38	eQTL:
14	100817759	rs3783344	C	T	T	promoter_flanking_region	WARS	8.66	0.15	-1.28	-3.52	-0.05	-0.14	-0.01	-0.04	0.46	-0.58	0.2	eQTL:
19	33127633	rs61294328	A	C	C	intron_variant	ANKRD27	8.66	0.38	0.31	-0.09	-0.16	-0.14	-0.23	-0.6	0.5	-1.23	0.11	eQTL:
1	226912135	rs708770	G	A	A	promoter	ITPKB	8.66	0.27	0.5	1.54	-0.29	-0.24	-0.31	-0.27	3.24	1.56	1.56	eQTL:
2	61348804	rs1177283	A	G	G	intron_variant	KIAA1841	8.65	0.18	-0.16	3.63	0.26	0.21	0.38	0.77	6.89	0.25	2.85	eQTL:
2	61476458	rs2167565	C	T	C	intron_variant	USP34	8.65	0.27	0.75	1.35	-0.23	-0.23	-0.25	-0.18	1.88	0.69	0.69	eQTL:
2	231832062	rs76677210	C	T	T	intergenic_variant	_	8.65	0.36	-0.13	0.54	-0.15	-0.1	-0.12	-0.03	1.31	0.26	0.08	eQTL:
3	120716750	rs645514	A	C	C	intron_variant	STXBP5L	8.65	0.08	8.45	-1.59	0.18	0.2	0.6	0.54	0.99	-	0.01	eQTL:
4	161808390	rs75320787	A	T	T	intergenic_variant	_	8.65	0.27	1.25	0.73	0.08	0.02	0.11	0.05	1.4	0.31	0.33	eQTL:
5	104138136	rs78876067	T	G	G	intron_variant&non_coding_transcript_variant	RP11-6N13.1	8.65	0.28	0.05	1.67	-0.22	-0.13	-0.07	0	1.74	0.13	0.5	eQTL:
5	164695671	rs11135362	G	A	A	intergenic_variant	_	8.65	0.17	-0.92	3.4	-0.26	-0.1	-0.27	-0.08	4.09	1.83	4.27	eQTL:
6	147444375	rs73576361	T	A	A	intron_variant&non_coding_transcript_variant	STXBP5-AS1	8.65	0.24	-1.44	1.13	-0.09	-0.05	-0.01	-0.05	1.17	-2.37	0.94	eQTL:
6	5835370	rs3930520	A	G	G	promoter_flanking_region	_	8.65	0.37	-0.04	0.44	-0.13	-0.17	-0.29	-0.49	2.98	-	0.71	eQTL:
11	21861093	rs78099045	C	T	T	intergenic_variant	_	8.65	0.23	-2.49	-0.47	-0.12	-0.05	-0.04	-0.11	0.73	-3.14	0.64	eQTL:
18	20081470	rs34359897	C	A	A	intergenic_variant	_	8.65	0.36	0.53	-0.02	0.13	0.06	0.22	0.44	0.69	-0.94	0.18	eQTL:
22	50591964	rs138274	A	G	A	intron_variant	MOV10L1	8.65	0.28	-0.64	1.18	-0.31	-0.27	-0.1	-0.5	0.15	-2.25	18.63	eQTL:
1	231731730	rs1655301	T	C	C	intron_variant&non_coding_transcript_variant	LINC00582	8.64	0.2	-0.13	3.25	-0.15	-0.06	-0.48	-0.13	3.4	0.47	2.57	eQTL:
2	46854889	rs139001245	T	C	T	downstream_gene_variant	CRIPT	8.64	0.38	0.13	-0.3	0.52	0.53	0.56	0.56	0.74	-0.45	0.2	eQTL:
2	46580444	rs1562452	G	A	G	CTCF_binding_site	EPAS1	8.64	0.24	-0.62	2.11	-0.14	-0.07	-0.52	-0.05	3.06	-1.6	5.82	eQTL:
4	190555022	rs6827239	G	A	A	intergenic_variant	_	8.64	0.1	-4.51	2.88	-0.12	-0.12	-0.29	-0.31	0.27	-3.02	0.34	eQTL:
5	21717351	rs73068630	A	G	G	intron_variant&non_coding_transcript_variant	RP11-804N13.1	8.64	0.14	2.34	2.9	0.04	0.02	0.02	0.09	0.13	-0.3	0.01	eQTL:
5	104197496	rs10085080	G	A	A	intron_variant&non_coding_transcript_variant	RP11-6N13.1	8.64	0.27	-1.51	0.26	-0.21	-0.13	-0.07	-0.04	0.49	-0.84	0.3	eQTL:
5	21717860	rs73068633	A	G	G	intron_variant&non_coding_transcript_variant	RP11-804N13.1	8.64	0.14	2.35	2.9	0.04	0.02	0.02	0.09	0.01	-0.3	0	eQTL:
5	21717683	rs112639302	T	G	G	intron_variant&non_coding_transcript_variant	RP11-804N13.1	8.64	0.14	2.35	2.9	0.04	0.02	0.02	0.09	3.25	0.15	0.17	eQTL:
6	62301264	rs2027193	A	G	G	intergenic_variant	_	8.64	0.2	-3.91	-0.13	-0.31	-0.31	-0.43	-0.43	7.96	0.53	3.63	eQTL:
11	122841904	rs10892937	T	C	C	intergenic_variant	_	8.64	0.08	-3.55	3.84	-0.19	-0.13	-0.3	-0.41	2.62	0.95	2.53	eQTL:
12	60557826	rs182654595	T	A	A	intergenic_variant	_	8.64	0.27	0.31	1.79	-0.13	-0.05	-0.12	-0.14	3.25	0.19	0.76	eQTL:
12	28822704	rs12809250	G	A	A	intergenic_variant	_	8.64	0.1	-3.28	3.4	-0.18	-0.22	-0.2	-0.11	6.31	0.13	2.93	eQTL:
12	44319517	rs7974214	T	C	T	intron_variant	TMEM117	8.64	0.13	4.1	1.95	0.18	0.15	0.1	0.68	4.5	1.67	3.15	eQTL:
16	63726926	rs11645417	G	A	A	intergenic_variant	_	8.64	0.05	-4.77	4.18	-0.16	-0.2	-0.37	-0.18	1.71	0.81	0.8	eQTL:
6	32632818	rs1130368	T	G	G	promoter	HLA-DQB1	8.64	0.03	-1	5.76	-0.07	-0.04	-0.11	-0.14	0	-8.04	-8.04	eQTL:
1	231869546	rs139972794	G	A	A	intron_variant&NMD_transcript_variant	DISC1	8.63	0.23	-0.63	2.47	-0.11	-0.08	-0.01	-0.02	7.59	-	2.58	eQTL:
1	42911502	rs6665722	T	C	C	intron_variant	ZMYND12	8.63	0.2	-2.17	1.67	0.14	0.21	0.11	0.14	3.27	-1.46	1.52	eQTL:
1	10466111	rs34045426	C	T	C	intron_variant	PGD	8.63	0.11	-1.43	-4.1	0.25	0.2	0.19	0.18	1.06	-	0.64	eQTL:
1	42904860	rs2809663	G	A	G	intron_variant	ZMYND12	8.63	0.16	2.08	2.77	0.29	0.17	0.3	0.29	3.52	1.35	3.85	eQTL:
1	167174515	rs4633268	C	T	T	regulatory_region_variant	_	8.63	0.33	-0.75	0.25	-0.12	-0.18	-0.1	-0.06	0.55	0.11	1.54	eQTL:
2	61286593	rs1177268	A	G	G	intergenic_variant	_	8.63	0.14	1.26	3.7	0.27	0.16	0.3	0.66	2.53	0.15	0.12	eQTL:
2	30818594	rs6737498	A	G	G	intron_variant	LCLAT1	8.63	0.16	-3.2	-1.73	-0.05	-0.02	-0.03	-0.28	1.51	-0.45	0.27	eQTL:
4	162714118	rs1594901	C	G	C	intron_variant	FSTL5	8.63	0.08	-2.69	-4.13	-0.21	-0.09	-0.25	-0.07	1.11	0.23	0.62	eQTL:
5	104199882	rs1657364	C	A	C	intron_variant&non_coding_transcript_variant	RP11-6N13.1	8.63	0.18	-4.36	0.22	-0.22	-0.2	-0.32	-0.65	0.78	0.34	0.36	eQTL:
5	21717163	rs113771339	G	A	A	intron_variant&non_coding_transcript_variant	RP11-804N13.1	8.63	0.14	2.34	2.9	0.04	0.02	0.02	0.09	0.55	0.15	0.07	eQTL:
5	21717149	rs111470137	C	G	G	intron_variant&non_coding_transcript_variant	RP11-804N13.1	8.63	0.14	2.34	2.9	0.04	0.02	0.02	0.09	0.49	0.15	0.11	eQTL:
5	21715967	rs73068617	T	C	C	intron_variant&non_coding_transcript_variant	RP11-804N13.1	8.63	0.14	2.32	2.91	0.04	0.02	0.02	0.09	1.34	-0.77	1.05	eQTL:
5	21716205	rs73068624	G	A	A	intron_variant&non_coding_transcript_variant	RP11-804N13.1	8.63	0.14	2.32	2.91	0.04	0.02	0.02	0.09	0.93	0.24	0.15	eQTL:
6	136205255	rs7774841	C	A	C	intron_variant	PDE7B	8.63	0.21	0.37	3.04	0.34	0.19	0.32	0.65	0.59	-0.51	2.24	eQTL:
10	123006800	rs2420924	T	A	T	intergenic_variant	_	8.63	0.23	0.77	2.34	-0.16	-0.1	-0.13	-0.2	0.99	-0.74	0.01	eQTL:
22	41664513	rs5758273	T	C	C	intron_variant	RANGAP1	8.63	0.18	1.58	2.56	0.32	0.14	0.38	0.36	4.36	0.44	0.21	eQTL:
1	231363983	rs496367	T	G	G	intron_variant	C1orf131	8.62	0.2	-0.64	3.04	-0.21	-0.31	-0.14	-0.27	2.19	0.4	2.61	eQTL:rs496367;C1orf131;Skin_Not_Sun_Exposed_Suprapubic
1	196822168	rs1963605	C	A	A	intron_variant	CFHR2	8.62	0.15	-1.34	3.45	-0.29	-0.2	-0.37	-0.39	0.01	-0.32	0.01	eQTL:
[truncated: 2,326 more rows]

## Sheet: Table S8
Table S8. Enrichment results of GeneORGANizer.
Germ Layers
Name		Enrichment ratio	Observed	Expected	P-value	FDR
endoderm	CDH13, FOXP1, ITCH, ADORA1, MYO1E, SYMPK, BSND, ZFHX3, CNTNAP2, ADAMTS17, PDE11A, SLC52A3, HSD11B1, HADHA, XDH, HLA-DQB1, FANCA, DNAJC10, SP110, FGF10, NBAS, DPP6, RANBP2, CXCR5, CLCN3, PRKCE, JAG2, COL4A5, COL4A4, SEPSECS, ADH7, IGHM, POC1A, DMXL2, CAMKMT, PACRG, DNAH5, GLRA1, GCH1, ZNF160, PTPRD, PCDH15, ABCC4, WDPCP,NEK7,MACROD2	0.962699	45	45.7048	0.341079	0.511618
mesoderm	FOXP1, ITCH, ADORA1, MYO1E, BSND, IGHG1, ZFHX3, CNTNAP2, ADGRV1, PDE11A, IGHM, TLL1, SLC52A3, HSD11B1, HADHA, LRP1B, XDH, RCAN1, OAS3, PTPRD, HLA-DQB1, FANCA, SP110, SLIT3, OPCML, FGF10, NBAS, DPP6, RANBP2, TGFBR3, ACACA, DNAJC10, CAMKMT, SUPV3L1, PRKCE, LPP, JAG2, COL4A5, COL4A4, SEPSECS, ADH7, RAD51B, POC1A, DMXL2, EPAS1, EGLN1, PACRG, DNAH5, PKD2, GLRA1, GCH1, SBF2, PCDH15, LNPEP, WDPCP,PBX3,I…	0.958541	55	57.3789	0.255048	0.511618
ectoderm	ASB10, SLC4A10, HS3ST5, FOXP1, ABCC4, ITCH, ADORA1, MYO1E, BSND, IGHG1, KHDRBS2, CNTNAP2, ADAMTS17, ADGRV1, DISC1, PDE11A, ZC3H12C, SLC52A3, HSD11B1, TOB2, HADHA, XDH, RCAN1, LRP1B, PTPRD, HLA-DQB1, FANCA, L3MBTL2, SP110, IGHM, FGF10, NBAS, DPP6, RANBP2, TGFBR3, ACACA, CAMKMT, SUPV3L1, PRKCE, JAG2, COL4A5, COL4A4, SEPSECS, ADH7, RSU1, GOPC, POC1A, DMXL2, UPP2, PACRG, RBFOX1, DNAH5, PKD2, GLRA1, G…	1.08997	59	54.13	0.111456	0.334367
Organs
Name		Enrichment ratio	Observed	Expected	P-value	FDR
cerebellum	SBF2, CAMKMT, SLC52A3, PACRG, RCAN1, GLRA1, GCH1, BSND, CNTNAP2, FOXP1, SEPSECS, FANCA, PCDH15, WDPCP, L3MBTL2	1.08267	15	13.8546	0.362203	0.959343
brain	ASB10, SLC4A10, FOXP1, ITCH, ADORA1, BSND, CNTNAP2, ADAMTS17, ADGRV1, PDE11A, SLC52A3, HSD11B1, DISC1, HADHA, XDH, RCAN1, PTPRD, HLA-DQB1, FANCA, L3MBTL2, SP110, FGF10, NBAS, DPP6, RANBP2, TGFBR3, CAMKMT, PRKCE, JAG2, COL4A5, COL4A4, SEPSECS, IGHM, POC1A, DMXL2, UPP2, PACRG, RBFOX1, DNAH5, PKD2, GLRA1, GCH1, SBF2, PCDH15, LNPEP, WDPCP,CCDC64( BICDR1 ),PDG,RAB40B,APBA2,JADE2,KALRN,ITPKB,PDE7B,ARL1…	1.09055	61	52.1806	0.00938146	0.0293427
head	ASB10, SLC4A10, FOXP1, ITCH, ADORA1, BSND, CNTNAP2, ADAMTS17, ADGRV1, PDE11A, SLC52A3, HSD11B1, DISC1, HADHA, XDH, RCAN1, PTPRD, HLA-DQB1, FANCA, L3MBTL2, SP110, FGF10, NBAS, DPP6, RANBP2, TGFBR3, CAMKMT, PRKCE, JAG2, COL4A5, COL4A4, SEPSECS, ADH7, IGHM, POC1A, DMXL2, UPP2, PACRG, RBFOX1, DNAH5, PKD2, GLRA1, GCH1, SBF2, PCDH15, LNPEP, WDPCP,PDG,APBA2,VSNL1,ARAP2,NAALADL2,USP40	0.996404	52	47.1696	0.479918	0.790444
uterus	DMXL2, CAMKMT, HADHA, COL4A5, BSND, FANCA, JAG2, PDE11A, WDPCP, HSD11B1	1.08483	10	9.21806	0.383302	0.959343
ear	DMXL2, CAMKMT, POC1A, ITCH, DNAH5, PCDH15, BSND, COL4A5, COL4A4, FANCA, WDPCP, ADGRV1, FGF10, CNTNAP2, IGHM, DPP6,XIRP2,TRABD	1.06902	17	14.967	0.377507	0.959343
outer ear	DMXL2, CAMKMT, POC1A, ITCH, DNAH5, PCDH15, BSND, CNTNAP2, FANCA, WDPCP, FGF10, IGHM, DPP6	1.23602	13	10.5176	0.214481	0.959343
middle ear	DMXL2, WDPCP, DNAH5, BSND, PCDH15, FGF10, IGHM	1.24872	7	5.60573	0.278627	0.959343
inner ear	DMXL2, COL4A5, BSND, PCDH15, ADGRV1, FGF10	1.88512	6	3.18282	0.0962814	0.959343
peripheral nerves	BSND, IGHG1, SBF2, PDE11A, SLC52A3, POC1A, HADHA, HLA-DQB1, FGF10, DPP6, HSD11B1, PRKCE, COL4A5, SEPSECS, DMXL2, CAMKMT, PACRG, GCH1, CNTNAP2, PCDH15, ABCC4, WDPCP	0.9998	22	22.0044	0.492731	0.959343
peripheral nervous system	BSND, IGHG1, SBF2, ADAMTS17, ADGRV1, PDE11A, SLC52A3, POC1A, HADHA, HLA-DQB1, FANCA, FGF10, NBAS, DPP6, HSD11B1, PRKCE, COL4A5, SEPSECS, DMXL2, CAMKMT, PACRG, DNAH5, GLRA1, GCH1, CNTNAP2, PCDH15, ABCC4, WDPCP	0.992737	28	28.2048	0.484374	0.790444
cranial nerves	DMXL2, SLC52A3, ADAMTS17, DNAH5, NBAS, GLRA1, PCDH15, BSND, COL4A5, COL4A4, HLA-DQB1, SEPSECS, FANCA, WDPCP, ADGRV1, FGF10, CNTNAP2, DPP6	0.974597	18	18.4692	0.45875	0.785531
pituitary gland	DMXL2, CAMKMT, BSND, FANCA, PDE11A, WDPCP, HSD11B1	1.33249	7	5.2533	0.232284	0.959343
ovary	CAMKMT, DNAH5, FANCA, JAG2, OPCML, WDPCP, HSD11B1,WARS	0.970382	8	7.21366	0.486914	0.790444
testis	CAMKMT, POC1A, DNAH5, CNTNAP2, FANCA, WDPCP, HSD11B1,RAB40B,MOV10L1,WBP2NL	0.609396	10	11.4868	0.070027	0.517441
penis	CAMKMT, CNTNAP2, FANCA, WDPCP, FGF10	0.633194	5	7.89648	0.138043	0.517441
vagina	CAMKMT, COL4A5, FANCA, JAG2, WDPCP	0.904382	5	5.52863	0.431416	0.748987
vulva	CAMKMT, FANCA, WDPCP	0.734232	3	4.0859	0.31298	0.657744
skin	HS3ST5, FOXP1, ITCH, MYO1E, KHDRBS2, CNTNAP2, PDE11A, ZC3H12C, SLC52A3, POC1A, TOB2, HADHA, IGHM, LRP1B, HLA-DQB1, FANCA, JAG2, FGF10, NBAS, DPP6, HSD11B1, PRKCE, COL4A5, COL4A4, RSU1, GOPC, DMXL2, CAMKMT, PACRG, GCH1, BSND, SUPV3L1, WDPCP,FBN3,DISC1	1.00719	36	32.7643	0.475781	0.959343
hair	CAMKMT, WDPCP, POC1A, FANCA, SUPV3L1, PDE11A, FGF10, NBAS, HSD11B1,NCMAP,GPR98	0.751103	11	11.9824	0.17615	0.550468
prostate	CAMKMT, CDH13, DNAJC10, ZNF160, ZFHX3, FANCA, WDPCP, FGF10	0.891288	8	8.97577	0.380217	0.720108
breast	CAMKMT, WDPCP, XDH, LNPEP, FANCA, JAG2, FGF10, RAD51B, PTPRD,REEP5,STXBP5-AS1	0.819659	11	10.9802	0.267766	0.631523
eye	ASB10, FOXP1, ITCH, ADORA1, BSND, SBF2, ADAMTS17, ADGRV1, PDE11A, SLC52A3, HADHA, RCAN1, HLA-DQB1, FANCA, FGF10, NBAS, DPP6, HSD11B1, PRKCE, COL4A5, COL4A4, SEPSECS, IGHM, DMXL2, CAMKMT, PACRG, DNAH5, PKD2, GLRA1, GCH1, CNTNAP2, PCDH15, WDPCP,NFAM1,WARS,LCLAT1	1.1587	35	28.4802	0.148439	0.959343
lower limb	SBF2, SLC52A3, POC1A, ITCH, NBAS, GLRA1, GCH1, BSND, COL4A5, COL4A4, HLA-DQB1, SEPSECS, WDPCP, JAG2, PDE11A, FGF10, CNTNAP2, IGHM, DPP6, RANBP2	0.821719	20	24.3392	0.14222	0.517441
spinal cord	SLC52A3, PACRG, ADORA1, PKD2, GLRA1, GCH1, JAG2, XDH, RCAN1, SBF2, HLA-DQB1, SEPSECS, SP110, WDPCP, DPP6, RANBP2	0.953281	16	16.7841	0.423644	0.745853
mouth	CAMKMT, SLC52A3, ADH7, POC1A, DNAH5, GLRA1, GCH1, BSND, COL4A5, COL4A4, HLA-DQB1, FOXP1, FANCA, WDPCP, PDE11A, FGF10, CNTNAP2, IGHM, DPP6, SEPSECS	0.859035	20	23.2819	0.208418	0.605867
skull	FOXP1, ITCH, RCAN1, BSND, PDE11A, SLC52A3, POC1A, HLA-DQB1, FANCA, JAG2, FGF10, NBAS, DPP6, SP110, COL4A5, COL4A4, SEPSECS, IGHM, CAMKMT, DNAH5, CNTNAP2, PCDH15, WDPCP	0.941994	23	24.4163	0.368547	0.712807
spinal column	SBF2, SLC52A3, POC1A, NBAS, GCH1, BSND, COL4A5, COL4A4, HLA-DQB1, SEPSECS, FANCA, SP110, PDE11A, WDPCP, CNTNAP2, IGHM, DPP6	1.10652	17	15.3634	0.319111	0.959343
vertebrae	SBF2, SLC52A3, POC1A, GCH1, BSND, COL4A5, COL4A4, HLA-DQB1, SEPSECS, FANCA, PDE11A, WDPCP, CNTNAP2, IGHM, DPP6	1.03182	15	14.5374	0.4368	0.959343
pelvis	SBF2, SLC52A3, POC1A, GLRA1, GCH1, BSND, COL4A5, COL4A4, HLA-DQB1, SEPSECS, FANCA, PDE11A, WDPCP, CNTNAP2, IGHM, DPP6	1.08337	16	14.7687	0.356656	0.959343
foot	SBF2, POC1A, ITCH, NBAS, GLRA1, GCH1, BSND, COL4A5, COL4A4, HLA-DQB1, SEPSECS, WDPCP, JAG2, PDE11A, FGF10, CNTNAP2, IGHM, DPP6	0.819248	18	21.9714	0.157302	0.517441
tibia	POC1A, BSND, COL4A5, COL4A4, HLA-DQB1, SEPSECS, WDPCP, PDE11A, FGF10, NBAS, IGHM, DPP6	1.07668	12	11.1454	0.383361	0.959343
fibula	POC1A, BSND, COL4A5, COL4A4, HLA-DQB1, SEPSECS, PDE11A, WDPCP, NBAS, IGHM, DPP6	0.9998	11	11.0022	0.484545	0.959343
femur	POC1A, GLRA1, BSND, COL4A5, COL4A4, HLA-DQB1, SEPSECS, PDE11A, WDPCP, NBAS, IGHM, DPP6	1.02022	12	11.7621	0.456892	0.959343
rib	BSND, COL4A5, COL4A4, HLA-DQB1, SEPSECS, PDE11A, IGHM, DPP6	0.67698	8	11.8172	0.110956	0.517441
rib cage	BSND, COL4A5, COL4A4, HLA-DQB1, SEPSECS, PDE11A, IGHM, DPP6	0.67698	8	11.8172	0.110956	0.517441
sternum	BSND, COL4A5, COL4A4, HLA-DQB1, SEPSECS, PDE11A, IGHM, DPP6	0.689184	8	11.6079	0.123379	0.517441
chest wall	BSND, COL4A5, COL4A4, HLA-DQB1, SEPSECS, PDE11A, IGHM, DPP6	0.603322	8	13.2599	0.0502248	0.517441
clavicle	POC1A, BSND, COL4A5, COL4A4, HLA-DQB1, SEPSECS, PDE11A, WDPCP, IGHM, DPP6	0.864762	10	11.5639	0.319499	0.657744
scapula	BSND, COL4A5, COL4A4, HLA-DQB1, SEPSECS, PDE11A, IGHM, DPP6	0.719921	8	11.1123	0.157163	0.517441
humerus	POC1A, BSND, COL4A5, COL4A4, HLA-DQB1, SEPSECS, PDE11A, WDPCP, NBAS, IGHM, DPP6	0.93784	11	11.7291	0.422065	0.745853
radius	POC1A, BSND, COL4A5, COL4A4, HLA-DQB1, SEPSECS, FANCA, WDPCP, PDE11A, FGF10, NBAS, IGHM, DPP6	1.12419	13	11.5639	0.321723	0.959343
ulna	POC1A, BSND, COL4A5, COL4A4, HLA-DQB1, SEPSECS, WDPCP, PDE11A, FGF10, NBAS, IGHM, DPP6	1.05581	12	11.3656	0.409495	0.959343
neck	ITCH, RCAN1, BSND, PDE11A, SLC52A3, POC1A, HLA-DQB1, FANCA, NBAS, DPP6, RANBP2, COL4A5, COL4A4, SEPSECS, IGHM, DMXL2, CAMKMT, DNAH5, GCH1, CNTNAP2, WDPCP	1.18141	21	17.7753	0.198134	0.959343
mandible	CAMKMT, SLC52A3, POC1A, NBAS, BSND, COL4A5, COL4A4, HLA-DQB1, SEPSECS, WDPCP, PDE11A, FGF10, CNTNAP2, IGHM, DPP6	0.853383	15	17.5771	0.24586	0.617825
maxilla	CAMKMT, SLC52A3, POC1A, NBAS, BSND, COL4A5, COL4A4, HLA-DQB1, SEPSECS, WDPCP, PDE11A, FGF10, CNTNAP2, IGHM, DPP6	0.858764	15	17.467	0.255253	0.617825
jaws	CAMKMT, SLC52A3, POC1A, NBAS, BSND, COL4A5, COL4A4, HLA-DQB1, SEPSECS, WDPCP, PDE11A, FGF10, CNTNAP2, IGHM, DPP6	0.84178	15	17.8194	0.225954	0.617825
ankle	SLC52A3, GLRA1, BSND, COL4A5, COL4A4, HLA-DQB1, SEPSECS, PDE11A, WDPCP, IGHM, DPP6	0.739852	11	14.8678	0.130566	0.517441
knee	SLC52A3, GLRA1, BSND, COL4A5, COL4A4, HLA-DQB1, SEPSECS, PDE11A, IGHM, DPP6	0.677612	10	14.7577	0.0798342	0.517441
hip	GLRA1, BSND, COL4A5, COL4A4, HLA-DQB1, SEPSECS, PDE11A, IGHM, DPP6	0.605333	9	14.8678	0.0394358	0.517441
wrist	GLRA1, GCH1, BSND, COL4A5, COL4A4, HLA-DQB1, SEPSECS, PDE11A, IGHM, DPP6,CBX5	0.687879	11	14.5374	0.0893122	0.517441
elbow	GLRA1, BSND, COL4A5, COL4A4, HLA-DQB1, SEPSECS, PDE11A, IGHM, DPP6	0.622391	9	14.4604	0.0499338	0.517441
shoulder	GLRA1, BSND, COL4A5, COL4A4, HLA-DQB1, SEPSECS, PDE11A, WDPCP, IGHM, DPP6	0.656069	10	15.2423	0.0618654	0.517441
fingers	POC1A, ITCH, NBAS, GLRA1, GCH1, BSND, COL4A5, COL4A4, HLA-DQB1, SEPSECS, FANCA, WDPCP, JAG2, PDE11A, FGF10, CNTNAP2, IGHM, DPP6	0.905485	18	19.8789	0.317576	0.657744
toes	SBF2, POC1A, ITCH, NBAS, GLRA1, BSND, COL4A5, COL4A4, HLA-DQB1, SEPSECS, WDPCP, JAG2, PDE11A, FGF10, CNTNAP2, IGHM, DPP6	0.881553	17	19.2841	0.278315	0.644249
digit	SBF2, POC1A, ITCH, NBAS, GLRA1, GCH1, BSND, COL4A5, COL4A4, HLA-DQB1, SEPSECS, FANCA, WDPCP, JAG2, PDE11A, FGF10, CNTNAP2, IGHM, DPP6	0.934055	19	20.3414	0.37066	0.712807
hand	SBF2, SLC52A3, POC1A, ITCH, NBAS, GLRA1, GCH1, BSND, COL4A5, COL4A4, HLA-DQB1, SEPSECS, FANCA, WDPCP, JAG2, PDE11A, FGF10, CNTNAP2, IGHM, DPP6	0.953281	20	20.9802	0.407487	0.745853
forearm	SBF2, POC1A, BSND, COL4A5, COL4A4, HLA-DQB1, SEPSECS, FANCA, WDPCP, PDE11A, FGF10, NBAS, IGHM, DPP6	1.09586	14	12.7753	0.349684	0.959343
arm	SBF2, POC1A, BSND, COL4A5, COL4A4, HLA-DQB1, SEPSECS, FANCA, WDPCP, PDE11A, FGF10, NBAS, IGHM, DPP6	1.02682	14	13.6344	0.445741	0.959343
shin	SBF2, POC1A, BSND, COL4A5, COL4A4, HLA-DQB1, SEPSECS, WDPCP, PDE11A, FGF10, NBAS, IGHM, DPP6	1.04276	13	12.467	0.424333	0.959343
thigh	SBF2, POC1A, GLRA1, BSND, COL4A5, COL4A4, HLA-DQB1, SEPSECS, PDE11A, WDPCP, NBAS, IGHM, DPP6	1.02465	13	12.6872	0.449929	0.959343
upper limb	ITCH, SBF2, PDE11A, SLC52A3, POC1A, HLA-DQB1, FANCA, JAG2, FGF10, NBAS, DPP6, RANBP2, COL4A5, COL4A4, SEPSECS, IGHM, GLRA1, GCH1, BSND, WDPCP, CNTNAP2	0.904125	21	23.2269	0.293303	0.654694
face	CAMKMT, SLC52A3, PACRG, POC1A, ITCH, SEPSECS, PCDH15, CNTNAP2, HLA-DQB1, FOXP1, FANCA, WDPCP, PDE11A, FGF10, NBAS, IGHM, DPP6, HSD11B1	0.856155	18	21.0242	0.221304	0.617825
eyelid	CAMKMT, SLC52A3, PACRG, ITCH, CNTNAP2, FOXP1, FANCA, FGF10, NBAS, IGHM, DPP6	0.931716	11	11.8062	0.412613	0.745853
kidney	ITCH, ADORA1, MYO1E, BSND, PDE11A, HADHA, XDH, LRP1B, HLA-DQB1, DNAJC10, JAG2, FGF10, HSD11B1, FANCA, CAMKMT, PRKCE, SP110, COL4A5, COL4A4, IGHM, EPAS1, PKD2, GCH1, WDPCP,C1orf21	1.01832	25	23.5683	0.451897	0.959343
urethra	FGF10, PACRG, WDPCP	0.705699	3	4.2511	0.285848	0.649655
heart	ADORA1, MYO1E, ZFHX3, CNTNAP2, PDE11A, TLL1, HADHA, XDH, HLA-DQB1, FANCA, SP110, NBAS, DPP6, HSD11B1, CAMKMT, PRKCE, COL4A5, COL4A4, SEPSECS, DMXL2, EPAS1, EGLN1, GLRA1, GCH1, BSND, WDPCP,SSH2,MKL1,ARL15,MUC22,KCNAB1,AK3,KCNS3,HAND2-AS1,CHRM2,KHDRBS2	1.02376	35	29.3965	0.437493	0.959343
lung	EPAS1,CDH13, FOXP1,ATP13A3, ADORA1, MYO1E, BSND,SANBR, SLC52A3, HADHA, XDH, HLA-DQB1, FANCA, JAG2, RANBP2, PRKCE, SP110, COL4A5, COL4A4, IGHM, DMXL2, CAMKMT, DNAH5, GLRA1, CNTNAP2, WDPCP,MEM132C,SSH2,UPK2,FBN3,MKL1,MUC22,KCNS3,GFRA4,KHDRSB2	1.0934	34	21.0352	0.307698	0.959343
anus	PRKCE, PTPRD, FANCA, ABCC4, WDPCP	0.984816	5	5.07709	0.486269	0.959343
urinary bladder	CAMKMT, PACRG, PKD2, BSND, XDH, COL4A5, COL4A4, FANCA, SP110, WDPCP	1.46688	10	6.81718	0.124527	0.959343
blood vessels	ITCH, ADORA1, MYO1E, CNTNAP2, PDE11A, HADHA, XDH, HLA-DQB1, DNAJC10, HSD11B1, TGFBR3, FANCA, CAMKMT, PRKCE, COL4A5, COL4A4, SEPSECS, IGHM, EPAS1, EGLN1, DNAH5, GLRA1, GCH1, BSND, WDPCP,KALRN,KLF7,NREP	0.849551	28	29.4273	0.14769	0.517441
pancreas	BSND, FOXP1, HLA-DQB1, JAG2, PDE11A, WDPCP, IGHM, HSD11B1,PWP1,STXBP5L,KLF7	0.959577	11	8.337	0.469104	0.790444
bronchus	SLC52A3, DNAH5, GLRA1, COL4A5, JAG2, WDPCP, IGHM	1.80568	7	3.87665	0.0881977	0.959343
white blood cells	DNAJC10, ITCH, DNAH5, HADHA, IGHG1, LPP, OAS3, COL4A4, HLA-DQB1, FANCA, WDPCP, SP110, PDE11A, FGF10, IGHM, RANBP2,FOXJ3	0.789995	17	20.2533	0.133891	0.517441
blood	ITCH, MYO1E, IGHG1, CNTNAP2, PDE11A, HADHA, XDH, OAS3, HLA-DQB1, DNAJC10, JAG2, FGF10, RANBP2, FANCA, LPP, SP110, COL4A5, COL4A4, IGHM, DMXL2, EPAS1, EGLN1, DNAH5, PCP,IGHG3,RAB40B,ZBTB4,MOV10L1,JADE2,KALRN,DHRS3,ITPKB,NCMAP,WBSCR17,FHIP1A,FOXJ3,RPS23P10,AK3,STXBP3,PRDM4,PPM1H,USP40,TMEM132C	0.8211	45	33.2291	0.107185	0.507441
liver	ADAMTS17, ITCH, CXCR5, ADORA1, HADHA, PRKCE, BSND, HLA-DQB1, FANCA, SP110, WDPCP, IGHM,DHRS3,CFHR4,ARL15,ACSS2,RILPL2,ACACA	0.654808	18	18.326	0.0404684	0.517441
biliary tract	IGHM, WDPCP	0.518857	2	3.85463	0.173233	0.550468
gallbladder	IGHM, WDPCP	0.690494	2	2.89648	0.324561	0.657744
olfactory bulb	WDPCP, DNAH5	1.15669	2	1.72907	0.403289	0.959343
ureter	CAMKMT, PKD2, BSND, XDH, COL4A5, COL4A4, FANCA, WDPCP, SP110, FGF10	1.66912	10	5.99119	0.0688906	0.959343
red blood cells	DMXL2, EPAS1, EGLN1, MYO1E, COL4A5, COL4A4, FANCA, JAG2,RWDD1	0.761426	9	10.5066	0.20742	0.605867
coagulation system	DMXL2, MYO1E, XDH, COL4A5, COL4A4, FANCA, IGHM	0.668349	7	10.4736	0.122155	0.517441
aorta	WDPCP,MUC22	0.426291	1	2.34581	0.202503	0.605867
heart valve	NBAS,NFAM1	0.291026	2	3.43612	0.0820979	0.517441
rectum	PRKCE, COL4A5, CNTNAP2, FOXP1, FANCA, BSND, ABCC4, WDPCP, IGHM, PTPRD	1.28612	10	7.77533	0.213285	0.959343
teeth	FGF10, CNTNAP2, DPP6, WDPCP,GREM2	0.503745	5	7.94053	0.0625126	0.517441
nose	CAMKMT, SLC52A3, POC1A, DNAH5, PCDH15, CNTNAP2, FOXP1, FANCA, WDPCP, FGF10,JADE2,UPK2,OR9Q1,OR7E62P	0.735818	14	13.5903	0.140812	0.517441
intestine	DMXL2, CAMKMT, GLRA1, PRKCE, ABCC4, COL4A5, CNTNAP2, FOXP1, FANCA, BSND, SP110, WDPCP, IGHM, PTPRD	0.840741	14	16.652	0.235147	0.617825
large intestine	DMXL2, CAMKMT, PRKCE, ABCC4, COL4A5, CNTNAP2, FOXP1, FANCA, BSND, SP110, WDPCP, IGHM, PTPRD,MALRD1	0.901069	13	14.4273	0.347733	0.689946
forehead	CAMKMT, POC1A, ITCH, CNTNAP2, FOXP1, SEPSECS, WDPCP, FGF10, NBAS, DPP6	1.06573	10	9.38326	0.404293	0.959343
diaphragm	SLC52A3, HADHA, BSND, COL4A4, SLIT3, CNTNAP2	1.56103	6	3.84361	0.165545	0.959343
stomach	CAMKMT, SLC52A3, ZNF160, CLCN3, GCH1, BSND, SYMPK, COL4A5, CNTNAP2, FOXP1, FANCA, WDPCP, NBAS, DPP6,ZBTB4	1.02351	14	13.6784	0.450732	0.959343
small intestine	DMXL2, CAMKMT, BSND, SP110, WDPCP, IGHM	0.547538	6	10.9581	0.0459781	0.517441
chin	CAMKMT, POC1A, ITCH, WDPCP, PDE11A, FGF10, NBAS	0.833028	7	8.40308	0.317869	0.657744
cheek	PDE11A, CNTNAP2, POC1A, WDPCP	0.714961	4	5.59471	0.255545	0.617825
bone marrow	IGHG1, LPP, FANCA, SP110, IGHM,ITPKB,WBSCR17	0.534118	7	9.36123	0.0570497	0.517441
lips	CAMKMT, CNTNAP2, FOXP1, WDPCP, FGF10, NBAS,JADE2	0.586437	7	10.2313	0.071886	0.517441
pharynx	CAMKMT, SLC52A3, ADH7, DNAH5, GLRA1, GCH1, COL4A5, HLA-DQB1, SEPSECS, DPP6	1.40994	10	7.09251	0.147487	0.959343
nails	CNTNAP2, POC1A	0.358185	2	5.5837	0.0475602	0.517441
meninges	RANBP2, WDPCP, IGHM, DNAH5	0.716371	4	5.5837	0.257015	0.617825
cerebrospinal fluid	WDPCP, RANBP2	0.59541	2	3.35903	0.241985	0.617825
spleen	WDPCP, ITCH, DNAH5	0.395356	3	7.58811	0.0304981	0.517441
lymph nodes	SP110, JAG2,FSTL5	0.494823	3	4.04185	0.151962	0.517441
sinuses	IGHM, DNAH5	1.33529	2	1.4978	0.35736	0.959343
abdominal wall	GLRA1, SEPSECS, WDPCP	0.467238	3	6.4207	0.0719908	0.517441
duodenum	WDPCP	0.372131	1	2.68722	0.153752	0.517441
esophagus	SLC52A3, ADH7, GCH1, BSND, CDH13, COL4A5, CNTNAP2, HLA-DQB1, FOXP1, FANCA, WDPCP, DPP6	1.1518	12	10.4185	0.299775	0.959343
placenta	,ENDOUBSND, HADHA, WDPCP,LGR4,RXFP1	1.13029	6	2.65419	0.399589	0.959343
larynx	CAMKMT, SLC52A3, ADH7, POC1A, DNAH5, RCAN1, WDPCP	1.28664	7	5.44053	0.256541	0.959343
trachea	SLC52A3, COL4A5, GLRA1, DNAH5	1.32555	4	3.01762	0.29822	0.959343
vocal cords	RCAN1, CAMKMT, SLC52A3, POC1A	1.03476	4	3.86564	0.446688	0.959343
epiglottis	GLRA1, SLC52A3, DNAH5	1.63114	3	1.83921	0.248637	0.959343
tongue	SLC52A3, POC1A, CNTNAP2, HLA-DQB1, WDPCP, FGF10	1.1641	6	5.15419	0.346297	0.959343
lymph vessels	JAG2	1.1641	1	0.859031	0.42169	0.959343
lacrimal apparatus	FGF10, HLA-DQB1	1.76311	2	1.13436	0.288719	0.959343
adrenal gland	PDE11A, HADHA, WDPCP	0.748352	3	4.00881	0.326241	0.657744
sweat gland	FOXP1, HADHA	0.472917	2	4.22907	0.132982	0.517441
salivary gland	GCH1, CNTNAP2, HLA-DQB1, FANCA, FGF10	1.86831	5	2.67621	0.125533	0.959343
thyroid	DMXL2	0.361753	1	2.76432	0.144339	0.517441
parathyroid	CAMKMT, SLC52A3, ADH7, POC1A, DNAH5, GLRA1, GCH1, BSND, COL4A5, COL4A4, HLA-DQB1, FOXP1, FANCA, WDPCP, PDE11A, FGF10, CNTNAP2, IGHM, DPP6, SEPSECS	0	0	0.748899	0.234582	0.617825
Body Regions
Name		Enrichment ratio	Observed	Expected	P-value	FDR
limbs	ITCH, SBF2, PDE11A, SLC52A3, POC1A, HLA-DQB1, FANCA, JAG2, FGF10, NBAS, DPP6, RANBP2, COL4A5, COL4A4, SEPSECS, IGHM, GLRA1, GCH1, BSND, WDPCP, CNTNAP2	0.831212	21	25.2643	0.148899	0.558488
head and neck	ASB10, SLC4A10, FOXP1, ITCH, ADORA1, BSND, CNTNAP2, ADAMTS17, ADGRV1, PDE11A, SLC52A3, HSD11B1, DISC1, HADHA, XDH, RCAN1, PTPRD, HLA-DQB1, FANCA, L3MBTL2, SP110, FGF10, NBAS, DPP6, RANBP2, TGFBR3, CAMKMT, PRKCE, JAG2, COL4A5, COL4A4, SEPSECS, ADH7, IGHM, POC1A, DMXL2, UPP2, PACRG, RBFOX1, DNAH5, PKD2, GLRA1, GCH1, SBF2, PCDH15, LNPEP, WDPCP	0.984907	47	47.7203	0.427542	0.558488
thorax	CDH13, FOXP1, ADORA1, MYO1E, BSND, ZFHX3, CNTNAP2, PDE11A, TLL1, SLC52A3, HSD11B1, HADHA, XDH, HLA-DQB1, FANCA, SP110, SLIT3, IGHM, FGF10, NBAS, DPP6, RANBP2, CAMKMT, PRKCE, JAG2, COL4A5, COL4A4, SEPSECS, RAD51B, POC1A, DMXL2, EPAS1, EGLN1, ADH7, DNAH5, GLRA1, GCH1, PTPRD, LNPEP, WDPCP	0.990996	40	40.3634	0.465406	0.558488
abdomen	FOXP1, ITCH, ADORA1, MYO1E, SYMPK, BSND, CNTNAP2, ADAMTS17, PDE11A, SLC52A3, ZNF160, HADHA, XDH, LRP1B, HLA-DQB1, FANCA, DNAJC10, SP110, FGF10, NBAS, DPP6, HSD11B1, CXCR5, CAMKMT, CLCN3, PRKCE, JAG2, COL4A5, COL4A4, SEPSECS, IGHM, DMXL2, EPAS1, DNAH5, PKD2, GLRA1, GCH1, PTPRD, ABCC4, WDPCP	0.970085	40	41.2335	0.386263	0.558488
pelvis	CDH13, FOXP1, BSND, ZFHX3, SBF2, PDE11A, SLC52A3, ZNF160, HADHA, XDH, PTPRD, HLA-DQB1, FANCA, SP110, OPCML, FGF10, DPP6, HSD11B1, DNAJC10, PRKCE, JAG2, COL4A5, COL4A4, SEPSECS, IGHM, POC1A, DMXL2, CAMKMT, PACRG, DNAH5, PKD2, GLRA1, GCH1, CNTNAP2, ABCC4, WDPCP	1.14896	36	31.3326	0.144314	0.731635
non-specific	HS3ST5, FOXP1, ITCH, ADORA1, MYO1E, BSND, IGHG1, KHDRBS2, CNTNAP2, ADAMTS17, ADGRV1, PDE11A, ZC3H12C, SLC52A3, HSD11B1, TOB2, HADHA, LRP1B, XDH, RCAN1, OAS3, HLA-DQB1, FANCA, SP110, IGHM, FGF10, NBAS, DPP6, RANBP2, TGFBR3, DNAJC10, CAMKMT, SUPV3L1, PRKCE, LPP, JAG2, COL4A5, COL4A4, SEPSECS, RSU1, GOPC, POC1A, DMXL2, EPAS1, EGLN1, PACRG, DNAH5, PKD2, GLRA1, GCH1, SBF2, PCDH15, ABCC4, WDPCP	0.98537	54	54.8018	0.410482	0.558488
Body Systems
Name		Enrichment ratio	Observed	Expected	P-value	FDR
immune	ITCH, MYO1E, IGHG1, ADGRV1, PDE11A, SLC52A3, HADHA, XDH, OAS3, HLA-DQB1, FANCA, SP110, FGF10, RANBP2, LPP, COL4A5, COL4A4, IGHM, DNAH5, PCDH15, WDPCP,LRCH1	0.950075	22	22.1035	0.396283	0.679343
cardiovascular	ITCH, ADORA1, MYO1E, ZFHX3, CNTNAP2, PDE11A, TLL1, HSD11B1, HADHA, XDH, HLA-DQB1, FANCA, SP110, NBAS, DPP6, RANBP2, TGFBR3, DNAJC10, CAMKMT, PRKCE, JAG2, COL4A5, COL4A4, SEPSECS, IGHM, DMXL2, EPAS1, EGLN1, DNAH5, GLRA1, GCH1, BSND, WDPCP,HAND2-AS1,CHRM2	0.89874	34	36.7181	0.19562	0.663984
nervous	ASB10, SLC4A10, FOXP1, ABCC4, ITCH, ADORA1, BSND, IGHG1, CNTNAP2, ADAMTS17, ADGRV1, PDE11A, SLC52A3, HSD11B1, DISC1, HADHA, XDH, RCAN1, PTPRD, HLA-DQB1, FANCA, L3MBTL2, SP110, FGF10, NBAS, DPP6, RANBP2, TGFBR3, ACACA, CAMKMT, PRKCE, JAG2, COL4A5, COL4A4, SEPSECS, IGHM, POC1A, DMXL2, UPP2, PACRG, RBFOX1, DNAH5, PKD2, GLRA1, GCH1, SBF2, PCDH15, LNPEP, WDPCP	1.04515	49	46.8833	0.313599	0.814389
skeleton	FOXP1, ITCH, RCAN1, BSND, SBF2, PDE11A, SLC52A3, POC1A, HLA-DQB1, FANCA, JAG2, FGF10, NBAS, DPP6, SP110, COL4A5, COL4A4, SEPSECS, IGHM, CAMKMT, DNAH5, GLRA1, GCH1, CNTNAP2, PCDH15, WDPCP,NKAIN2,FBN3,GLYAT	0.875993	29	29.6806	0.193342	0.663984
skeletal muscle	FOXP1, ITCH, RCAN1, BSND, SBF2, ADGRV1, PDE11A, SLC52A3, POC1A, HADHA, XDH, HLA-DQB1, FANCA, FGF10, NBAS, DPP6, RANBP2, ACACA, SUPV3L1, COL4A5, COL4A4, SEPSECS, DMXL2, CAMKMT, PACRG, GLRA1, GCH1, CNTNAP2, PCDH15, WDPCP,LCLAT1,KCNAB1,ACPL2,PUS7L,FAM171A1,KCNS3	1.01756	34	29.4824	0.448567	0.814389
reproductive	EPAS1,CDH13, ZNF160, ZFHX3, BSND, PDE11A, POC1A, RXFP1, HADHA, DNAJC10, JAG2, OPCML, FGF10, HSD11B1, FANCA, COL4A5, DMXL2, CAMKMT, DNAH5, GLRA1, CNTNAP2, WDPCP,WBP2NL,DLGAP2,RXFP1,MALRD1,EPAS1	0.896474	24	23.4251	0.27666	0.663984
digestive	CDH13, FOXP1, ITCH, ADORA1, MYO1E, SYMPK, BSND, CNTNAP2, ADAMTS17, SLC52A3, ZNF160, HADHA, HLA-DQB1, CXCR5, SP110, FGF10, NBAS, DPP6, HSD11B1, FANCA, CLCN3, PRKCE, JAG2, COL4A5, IGHM, DMXL2, CAMKMT, ADH7, DNAH5, GLRA1, GCH1, PTPRD, ABCC4, WDPCP,PGD,GALNT9,MRPL23	0.955789	36	35.5727	0.358963	0.679343
urinary	ITCH, ADORA1, MYO1E, BSND, PDE11A, HADHA, XDH, LRP1B, HLA-DQB1, DNAJC10, JAG2, FGF10, HSD11B1, FANCA, CAMKMT, PRKCE, SP110, COL4A5, COL4A4, IGHM, EPAS1, PACRG, DNAH5, PKD2, GCH1, WDPCP	0.998224	26	26.0463	0.498573	0.814389
respiratory	CDH13, FOXP1, ADORA1, MYO1E, CNTNAP2, SLC52A3, HADHA, XDH, HLA-DQB1, FANCA, JAG2, SLIT3, DPP6, RANBP2, PRKCE, SP110, COL4A5, COL4A4, SEPSECS, IGHM, DMXL2, CAMKMT, ADH7, DNAH5, GLRA1, GCH1, BSND, WDPCP	1.09775	28	25.5066	0.274855	0.814389
endocrine	DMXL2, CAMKMT, FOXP1, DNAH5, HADHA, BSND, HLA-DQB1, FANCA, JAG2, OPCML, WDPCP, PDE11A,KLHL28	0.83751	12	14.3282	0.253279	0.663984
lymphatic	ITCH, DNAH5, IGHG1, LPP, JAG2, FANCA, SP110, WDPCP, IGHM	0.748352	9	12.0264	0.17272	0.663984
integumentary	HS3ST5, FOXP1, ITCH, MYO1E, BSND, KHDRBS2, CNTNAP2, PDE11A, ZC3H12C, SLC52A3, POC1A, GOPC, TOB2, HADHA, XDH, LRP1B, HLA-DQB1, FANCA, JAG2, IGHM, FGF10, NBAS, DPP6, HSD11B1, PRKCE, COL4A5, COL4A4, RSU1, RAD51B, DMXL2, CAMKMT, PACRG, DNAH5, GCH1, PTPRD, SUPV3L1, LNPEP, WDPCP	1.03274	38	36.7952	0.392096	0.814389

## Sheet: Table S9
Table S9. The enrichment results of specvar.
Contexts	TSNSs	Overlap	Genome	RE length	FE score
HUVEC	4320	32	3095677412	4162766	2.46781
Placenta	4320	17	3095677412	3677472	1.48403
esophagus_squamous_epithelium	4320	10	3095677412	933689	3.43828
spleen	4320	10	3095677412	1614893	1.98792
testis	4320	8	3095677412	1600460	1.60468
thyroid_gland	4320	8	3095677412	2359414	1.0885
BE2C	4320	7	3095677412	868814	2.58651
gastrocnemius_medialis	4320	6	3095677412	726335	2.6519
Peyers_patch	4320	6	3095677412	2088695	0.922189
upper_lobe_of_left_lung	4320	5	3095677412	927204	1.73116
Fetal_Adrenal_Gland	4320	5	3095677412	1065916	1.50588
Fetal_Muscle	4320	5	3095677412	2600928	0.617142
BJ	4320	4	3095677412	100540	12.7722
Primary_hematopoietic_stem_cells_G-CSF-mobilized_Female	4320	4	3095677412	575166	2.2326
vagina	4320	4	3095677412	804497	1.59617
cerebellum	4320	4	3095677412	1095664	1.172
Fetal_Thymus	4320	4	3095677412	1268065	1.01266
CNCC	4320	3	3095677412	403531	2.38665
Foreskin_Keratinocyte_Primary_Cells_skin02	4320	3	3095677412	732313	1.31513
right_atrium_auricular_region	4320	2	3095677412	167165	3.84086
Fibroblasts	4320	2	3095677412	310893	2.0652
stomach	4320	2	3095677412	327546	1.9602
caudate_nucleus	4320	2	3095677412	405721	1.58251
K562	4320	2	3095677412	564657	1.13707
Fetal_Lung	4320	2	3095677412	1247366	0.51473
Fetal_Spinal_Cord	4320	2	3095677412	1496754	0.428966
HepG2	4320	1	3095677412	113684	2.82387
GM12878	4320	1	3095677412	129349	2.48188
Gastric	4320	1	3095677412	158034	2.03139
putamen	4320	1	3095677412	160691	1.9978
MCF-7	4320	1	3095677412	187182	1.71506
Foreskin_Fibroblast_Primary_Cells_skin02	4320	1	3095677412	187265	1.7143
Fetal_Kidney	4320	1	3095677412	228189	1.40685
esophagus_muscularis_mucosa	4320	1	3095677412	246516	1.30226
Psoas_Muscle	4320	1	3095677412	268134	1.19727
uterus	4320	1	3095677412	296680	1.08207
omental_fat_pad	4320	1	3095677412	344755	0.931179
prostate_gland	4320	1	3095677412	406881	0.788998
Primary_monocytes_from_peripheral_blood	4320	1	3095677412	473666	0.677753
Fetal_Heart	4320	1	3095677412	539952	0.59455
H1_BMP4_Derived_Trophoblast_Cultured_Cells	4320	1	3095677412	571119	0.562104
H7-hESC	4320	1	3095677412	707383	0.453826
frontal_cortex	4320	1	3095677412	720779	0.445391
Melanocyte	4320	1	3095677412	1100638	0.291675
adrenal_gland	4320	0	3095677412	431414	0
Ammons_horn	4320	0	3095677412	174772	0
body_of_pancrea	4320	0	3095677412	28597	0
breast_epithelium	4320	0	3095677412	146320	0
CD4_Primary_Cells	4320	0	3095677412	179508	0
CD8_Primary_Cells	4320	0	3095677412	275858	0
Fetal_Intestine_Large	4320	0	3095677412	172851	0
Fetal_Intestine_Small	4320	0	3095677412	537964	0
Fetal_Ovary	4320	0	3095677412	92005	0
Fetal_Renal_Cortex	4320	0	3095677412	239783	0
Fetal_Renal_Pelvis	4320	0	3095677412	121553	0
Fetal_Spleen	4320	0	3095677412	123185	0
Fetal_Stomach	4320	0	3095677412	143618	0
gastroesophageal_sphincter	4320	0	3095677412	57130	0
H1-hESC	4320	0	3095677412	260019	0
heart_left_ventricle	4320	0	3095677412	72493	0
HeLa-S3	4320	0	3095677412	122740	0
Hematopoietic_multipotent_progenitor_cell	4320	0	3095677412	132785	0
Jurkat	4320	0	3095677412	113310	0
lower_leg_skin	4320	0	3095677412	503197	0
Ovary1	4320	0	3095677412	148818	0
Ovary2	4320	0	3095677412	57326	0
Panc1	4320	0	3095677412	204433	0
Pancreas	4320	0	3095677412	277499	0
Primary_B_cells_from_peripheral_blood	4320	0	3095677412	229449	0
Primary_Natural_Killer_cells_from_peripheral_blood	4320	0	3095677412	74059	0
Primary_T_cells_from_cord_blood	4320	0	3095677412	81895	0
right_lobe_of_liver	4320	0	3095677412	101165	0
sigmoid_colon	4320	0	3095677412	118232	0
subcutaneous_adipose_tissue	4320	0	3095677412	43241	0
T47D	4320	0	3095677412	505008	0
thoracic_aorta	4320	0	3095677412	58492	0
tibial_nerve	4320	0	3095677412	139559	0
transverse_colon	4320	0	3095677412	429097	0
Treg_Primary_Cells	4320	0	3095677412	106747	0
TSNSs:Tibetan selection-nominated SNVs(the top 1‰ of CMS )

## Sheet: Table S10
Table S10. The enrichment result of metascape.
GroupID	Category	Term	Description	Logp	Log(q-value)	InTerm_InList	Genes	Symbols
1_Summary	GO Biological Processes	GO:0007626	locomotory behavior	-5.55797	-0.00638416	8/180	463,1182,1600,1827,2741,5090,5581,57282,134,3714,26047,7809,10257	ZFHX3,CLCN3,DAB1,RCAN1,GLRA1,PBX3,PRKCE,SLC4A10,ADORA1,JAG2,CNTNAP2,BSND,ABCC4
1_Member	GO Biological Processes	GO:0007626	locomotory behavior	-4.85797	-0.638416	8/180	463,1182,1600,1827,2741,5090,5581,57282	ZFHX3,CLCN3,DAB1,RCAN1,GLRA1,PBX3,PRKCE,SLC4A10
1_Member	GO Biological Processes	GO:0002087	regulation of respiratory gaseous exchange by nervous system process	-4.2358	-0.407305	3/13	134,2741,5090	ADORA1,GLRA1,PBX3
1_Member	GO Biological Processes	GO:0003016	respiratory system process	-4.14974	-0.407305	4/37	134,2741,3714,5090	ADORA1,GLRA1,JAG2,PBX3
1_Member	GO Biological Processes	GO:0044065	regulation of respiratory system process	-3.94973	-0.332232	3/16	134,2741,5090	ADORA1,GLRA1,PBX3
1_Member	GO Biological Processes	GO:0043576	regulation of respiratory gaseous exchange	-3.58365	-0.0630616	3/21	134,2741,5090	ADORA1,GLRA1,PBX3
1_Member	GO Biological Processes	GO:0007585	respiratory gaseous exchange by respiratory system	-3.12149	0	4/68	134,2741,3714,5090	ADORA1,GLRA1,JAG2,PBX3
1_Member	GO Biological Processes	GO:0008344	adult locomotory behavior	-3.05087	0	4/71	1182,1600,2741,5090	CLCN3,DAB1,GLRA1,PBX3
1_Member	GO Biological Processes	GO:0030534	adult behavior	-2.94003	0	5/130	1182,1600,2741,5090,26047	CLCN3,DAB1,GLRA1,PBX3,CNTNAP2
1_Member	GO Biological Processes	GO:0007610	behavior	-2.55634	0	10/581	134,463,1182,1600,1827,2741,5090,5581,26047,57282	ADORA1,ZFHX3,CLCN3,DAB1,RCAN1,GLRA1,PBX3,PRKCE,CNTNAP2,SLC4A10
1_Member	GO Biological Processes	GO:0006821	chloride transport	-2.35534	0	4/110	1182,2741,7809,57282	CLCN3,GLRA1,BSND,SLC4A10
1_Member	GO Biological Processes	GO:0015698	inorganic anion transport	-2.29756	0	5/183	1182,2741,7809,10257,57282	CLCN3,GLRA1,BSND,ABCC4,SLC4A10
2_Summary	GO Biological Processes	GO:0034695	response to prostaglandin E	-3.46311	-0.0217057	3/23	31,5581,7049,6586,9249,129446,131,2741	ACACA,PRKCE,TGFBR3,SLIT3,DHRS3,XIRP2,ADH7,GLRA1
2_Member	GO Biological Processes	GO:0034695	response to prostaglandin E	-3.46311	-0.0217057	3/23	31,5581,7049	ACACA,PRKCE,TGFBR3
2_Member	GO Biological Processes	GO:0034694	response to prostaglandin	-3.11619	0	3/30	31,5581,7049	ACACA,PRKCE,TGFBR3
2_Member	GO Biological Processes	GO:0003279	cardiac septum development	-2.45718	0	4/103	6586,7049,9249,129446	SLIT3,TGFBR3,DHRS3,XIRP2
2_Member	GO Biological Processes	GO:0097305	response to alcohol	-2.3703	0	6/252	31,131,2741,5581,6586,7049	ACACA,ADH7,GLRA1,PRKCE,SLIT3,TGFBR3
2_Member	GO Biological Processes	GO:0060411	cardiac septum morphogenesis	-2.09696	0	3/68	6586,7049,9249	SLIT3,TGFBR3,DHRS3
2_Member	GO Biological Processes	GO:0003281	ventricular septum development	-2.04555	0	3/71	6586,7049,129446	SLIT3,TGFBR3,XIRP2
3_Summary	GO Biological Processes	GO:0021884	forebrain neuron development	-3.0739	0	3/31	6586,27185,57282,1600,463,1767,2255,5090,6814,7881,26047	SLIT3,DISC1,SLC4A10,DAB1,ZFHX3,DNAH5,FGF10,PBX3,STXBP3,KCNAB1,CNTNAP2
3_Member	GO Biological Processes	GO:0021884	forebrain neuron development	-3.0739	0	3/31	6586,27185,57282	SLIT3,DISC1,SLC4A10
3_Member	GO Biological Processes	GO:0021879	forebrain neuron differentiation	-2.35344	0	3/55	6586,27185,57282	SLIT3,DISC1,SLC4A10
3_Member	GO Biological Processes	GO:0022029	telencephalon cell migration	-2.28867	0	3/58	1600,6586,27185	DAB1,SLIT3,DISC1
3_Member	GO Biological Processes	GO:0021885	forebrain cell migration	-2.22751	0	3/61	1600,6586,27185	DAB1,SLIT3,DISC1
3_Member	GO Biological Processes	GO:0007420	brain development	-2.22588	0	11/753	463,1600,1767,2255,5090,6586,6814,7881,26047,27185,57282	ZFHX3,DAB1,DNAH5,FGF10,PBX3,SLIT3,STXBP3,KCNAB1,CNTNAP2,DISC1,SLC4A10
3_Member	GO Biological Processes	GO:0021872	forebrain generation of neurons	-2.16961	0	3/64	6586,27185,57282	SLIT3,DISC1,SLC4A10
3_Member	GO Biological Processes	GO:0030900	forebrain development	-2.07729	0	7/381	1600,1767,2255,6586,26047,27185,57282	DAB1,DNAH5,FGF10,SLIT3,CNTNAP2,DISC1,SLC4A10
3_Member	GO Biological Processes	GO:0060322	head development	-2.05388	0	11/796	463,1600,1767,2255,5090,6586,6814,7881,26047,27185,57282	ZFHX3,DAB1,DNAH5,FGF10,PBX3,SLIT3,STXBP3,KCNAB1,CNTNAP2,DISC1,SLC4A10
4_Summary	GO Biological Processes	GO:0003338	metanephros morphogenesis	-3.03306	0	3/32	2255,5311,55366,1286,4643,27086,51057,1600	FGF10,PKD2,LGR4,COL4A4,MYO1E,FOXP1,WDPCP,DAB1
4_Member	GO Biological Processes	GO:0003338	metanephros morphogenesis	-3.03306	0	3/32	2255,5311,55366	FGF10,PKD2,LGR4
4_Member	GO Biological Processes	GO:0032835	glomerulus development	-2.18857	0	3/63	1286,4643,55366	COL4A4,MYO1E,LGR4
4_Member	GO Biological Processes	GO:1905330	regulation of morphogenesis of an epithelium	-2.15098	0	3/65	2255,27086,55366	FGF10,FOXP1,LGR4
4_Member	GO Biological Processes	GO:0001822	kidney development	-2.05346	0	6/294	1286,2255,4643,5311,51057,55366	COL4A4,FGF10,MYO1E,PKD2,WDPCP,LGR4
4_Member	GO Biological Processes	GO:0055123	digestive system development	-2.02319	0	4/137	1600,2255,51057,55366	DAB1,FGF10,WDPCP,LGR4
5_Summary	KEGG Pathway	hsa00640	Propanoate metabolism	-3.03306	0	3/32	31,3030,55902,3421,5226	ACACA,HADHA,ACSS2,IDH3G,PGD
5_Member	KEGG Pathway	hsa00640	Propanoate metabolism	-3.03306	0	3/32	31,3030,55902	ACACA,HADHA,ACSS2
5_Member	KEGG Pathway	ko00640	Propanoate metabolism	-3.03306	0	3/32	31,3030,55902	ACACA,HADHA,ACSS2
5_Member	KEGG Pathway	hsa01200	Carbon metabolism	-2.30045	0	4/114	3030,3421,5226,55902	HADHA,IDH3G,PGD,ACSS2
5_Member	KEGG Pathway	ko01200	Carbon metabolism	-2.30045	0	4/114	3030,3421,5226,55902	HADHA,IDH3G,PGD,ACSS2
6_Summary	GO Biological Processes	GO:0010762	regulation of fibroblast migration	-2.88248	0	3/36	5581,9530,51057,1804,10966,57120,196383	PRKCE,BAG4,WDPCP,DPP6,RAB40B,GOPC,RILPL2
6_Member	GO Biological Processes	GO:0010762	regulation of fibroblast migration	-2.88248	0	3/36	5581,9530,51057	PRKCE,BAG4,WDPCP
6_Member	GO Biological Processes	GO:0010761	fibroblast migration	-2.54721	0	3/47	5581,9530,51057	PRKCE,BAG4,WDPCP
6_Member	GO Biological Processes	GO:0072659	protein localization to plasma membrane	-2.10913	0	6/286	1804,5581,9530,10966,57120,196383	DPP6,PRKCE,BAG4,RAB40B,GOPC,RILPL2
7_Summary	GO Biological Processes	GO:0001895	retina homeostasis	-2.87769	0	4/79	1182,3502,65217,84059,31,134,2034,4012,55366	CLCN3,IGHG3,PCDH15,ADGRV1,ACACA,ADORA1,EPAS1,LNPEP,LGR4
7_Member	GO Biological Processes	GO:0001895	retina homeostasis	-2.87769	0	4/79	1182,3502,65217,84059	CLCN3,IGHG3,PCDH15,ADGRV1
7_Member	GO Biological Processes	GO:0045494	photoreceptor cell maintenance	-2.65816	0	3/43	1182,65217,84059	CLCN3,PCDH15,ADGRV1
7_Member	GO Biological Processes	GO:0060249	anatomical structure homeostasis	-2.52678	0	7/314	31,134,1182,2034,3502,65217,84059	ACACA,ADORA1,CLCN3,EPAS1,IGHG3,PCDH15,ADGRV1
7_Member	GO Biological Processes	GO:0048871	multicellular organismal homeostasis	-2.41405	0	9/511	31,134,1182,2034,3502,4012,55366,65217,84059	ACACA,ADORA1,CLCN3,EPAS1,IGHG3,LNPEP,LGR4,PCDH15,ADGRV1
7_Member	GO Biological Processes	GO:0001894	tissue homeostasis	-2.24212	0	6/268	31,1182,2034,3502,65217,84059	ACACA,CLCN3,EPAS1,IGHG3,PCDH15,ADGRV1
8_Summary	GO Biological Processes	GO:0060541	respiratory system development	-2.82538	0	6/204	2034,2255,3290,7881,51057,59350	EPAS1,FGF10,HSD11B1,KCNAB1,WDPCP,RXFP1
8_Member	GO Biological Processes	GO:0060541	respiratory system development	-2.82538	0	6/204	2034,2255,3290,7881,51057,59350	EPAS1,FGF10,HSD11B1,KCNAB1,WDPCP,RXFP1
9_Summary	GO Biological Processes	GO:0032941	secretion by tissue	-2.74904	0	3/40	134,2255,5581,7498,1182	ADORA1,FGF10,PRKCE,XDH,CLCN3
9_Member	GO Biological Processes	GO:0032941	secretion by tissue	-2.74904	0	3/40	134,2255,5581	ADORA1,FGF10,PRKCE
9_Member	GO Biological Processes	GO:0007589	body fluid secretion	-2.58377	0	4/95	134,2255,5581,7498	ADORA1,FGF10,PRKCE,XDH
9_Member	GO Biological Processes	GO:0051932	synaptic transmission, GABAergic	-2.49554	0	3/49	134,1182,5581	ADORA1,CLCN3,PRKCE
10_Summary	GO Biological Processes	GO:0034763	negative regulation of transmembrane transport	-2.74373	0	5/144	5311,5581,6814,7881,57120,134,7447,8609,9530	PKD2,PRKCE,STXBP3,KCNAB1,GOPC,ADORA1,VSNL1,KLF7,BAG4
10_Member	GO Biological Processes	GO:0034763	negative regulation of transmembrane transport	-2.74373	0	5/144	5311,5581,6814,7881,57120	PKD2,PRKCE,STXBP3,KCNAB1,GOPC
10_Member	GO Biological Processes	GO:0032413	negative regulation of ion transmembrane transporter activity	-2.7231	0	4/87	5311,5581,7881,57120	PKD2,PRKCE,KCNAB1,GOPC
10_Member	GO Biological Processes	GO:0051051	negative regulation of transport	-2.6353	0	9/473	134,5311,5581,6814,7447,7881,8609,9530,57120	ADORA1,PKD2,PRKCE,STXBP3,VSNL1,KCNAB1,KLF7,BAG4,GOPC
10_Member	GO Biological Processes	GO:0043271	negative regulation of ion transport	-2.53345	0	5/161	134,5311,5581,7881,57120	ADORA1,PKD2,PRKCE,KCNAB1,GOPC
10_Member	GO Biological Processes	GO:0032410	negative regulation of transporter activity	-2.35534	0	4/110	5311,5581,7881,57120	PKD2,PRKCE,KCNAB1,GOPC
10_Member	GO Biological Processes	GO:0034766	negative regulation of ion transmembrane transport	-2.35534	0	4/110	5311,5581,7881,57120	PKD2,PRKCE,KCNAB1,GOPC
11_Summary	GO Biological Processes	GO:0060021	roof of mouth development	-2.74153	0	4/86	3714,7049,9249,51057,2255,65217,84059	JAG2,TGFBR3,DHRS3,WDPCP,FGF10,PCDH15,ADGRV1
11_Member	GO Biological Processes	GO:0060021	roof of mouth development	-2.74153	0	4/86	3714,7049,9249,51057	JAG2,TGFBR3,DHRS3,WDPCP
11_Member	GO Biological Processes	GO:0048839	inner ear development	-2.24872	0	5/188	2255,3714,51057,65217,84059	FGF10,JAG2,WDPCP,PCDH15,ADGRV1
11_Member	GO Biological Processes	GO:0060113	inner ear receptor cell differentiation	-2.20786	0	3/62	3714,51057,84059	JAG2,WDPCP,ADGRV1
11_Member	GO Biological Processes	GO:0042490	mechanoreceptor differentiation	-2.11466	0	3/67	3714,51057,84059	JAG2,WDPCP,ADGRV1
11_Member	GO Biological Processes	GO:0043583	ear development	-2.02639	0	5/213	2255,3714,51057,65217,84059	FGF10,JAG2,WDPCP,PCDH15,ADGRV1
12_Summary	GO Biological Processes	GO:0030155	regulation of cell adhesion	-2.69835	0	12/751	463,1012,1600,3119,3707,3714,5581,6251,9530,27185,51057,83737	ZFHX3,CDH13,DAB1,HLA-DQB1,ITPKB,JAG2,PRKCE,RSU1,BAG4,DISC1,WDPCP,ITCH
12_Member	GO Biological Processes	GO:0030155	regulation of cell adhesion	-2.69835	0	12/751	463,1012,1600,3119,3707,3714,5581,6251,9530,27185,51057,83737	ZFHX3,CDH13,DAB1,HLA-DQB1,ITPKB,JAG2,PRKCE,RSU1,BAG4,DISC1,WDPCP,ITCH
12_Member	GO Biological Processes	GO:0045785	positive regulation of cell adhesion	-2.29728	0	8/437	463,1012,3119,3707,5581,6251,9530,27185	ZFHX3,CDH13,HLA-DQB1,ITPKB,PRKCE,RSU1,BAG4,DISC1
12_Member	GO Biological Processes	GO:0010811	positive regulation of cell-substrate adhesion	-2.18473	0	4/123	1012,5581,6251,27185	CDH13,PRKCE,RSU1,DISC1
13_Summary	GO Biological Processes	GO:0050953	sensory perception of light stimulus	-2.67011	0	6/219	2034,2741,9249,57282,65217,84059,10766,64096	EPAS1,GLRA1,DHRS3,SLC4A10,PCDH15,ADGRV1,TOB2,GFRA4
13_Member	GO Biological Processes	GO:0050953	sensory perception of light stimulus	-2.67011	0	6/219	2034,2741,9249,57282,65217,84059	EPAS1,GLRA1,DHRS3,SLC4A10,PCDH15,ADGRV1
13_Member	GO Biological Processes	GO:0030278	regulation of ossification	-2.27384	0	4/116	9249,10766,64096,84059	DHRS3,TOB2,GFRA4,ADGRV1
13_Member	GO Biological Processes	GO:0007601	visual perception	-2.01002	0	5/215	2034,2741,9249,57282,84059	EPAS1,GLRA1,DHRS3,SLC4A10,ADGRV1
14_Summary	GO Biological Processes	GO:0007140	male meiotic nuclear division	-2.47057	0	3/50	2175,22887,54456	FANCA,FOXJ3,MOV10L1
14_Member	GO Biological Processes	GO:0007140	male meiotic nuclear division	-2.47057	0	3/50	2175,22887,54456	FANCA,FOXJ3,MOV10L1
15_Summary	GO Biological Processes	GO:0016311	dephosphorylation	-2.39939	0	8/420	134,1827,5789,8189,9530,57460,85464,92370	ADORA1,RCAN1,PTPRD,SYMPK,BAG4,PPM1H,SSH2,PXYLP1
15_Member	GO Biological Processes	GO:0016311	dephosphorylation	-2.39939	0	8/420	134,1827,5789,8189,9530,57460,85464,92370	ADORA1,RCAN1,PTPRD,SYMPK,BAG4,PPM1H,SSH2,PXYLP1
15_Member	GO Biological Processes	GO:0035303	regulation of dephosphorylation	-2.12465	0	4/128	134,1827,8189,9530	ADORA1,RCAN1,SYMPK,BAG4
15_Member	GO Biological Processes	GO:0006470	protein dephosphorylation	-2.10206	0	6/287	134,1827,5789,8189,57460,85464	ADORA1,RCAN1,PTPRD,SYMPK,PPM1H,SSH2
16_Summary	KEGG Pathway	hsa00230	Purine metabolism	-2.38971	0	5/174	5558,7498,27115,50808,50940,151531,140733,31,10249,55902	PRIM2,XDH,PDE7B,AK3,PDE11A,UPP2,MACROD2,ACACA,GLYAT,ACSS2
16_Member	KEGG Pathway	hsa00230	Purine metabolism	-2.38971	0	5/174	5558,7498,27115,50808,50940	PRIM2,XDH,PDE7B,AK3,PDE11A
16_Member	KEGG Pathway	ko00230	Purine metabolism	-2.38971	0	5/174	5558,7498,27115,50808,50940	PRIM2,XDH,PDE7B,AK3,PDE11A
16_Member	GO Biological Processes	GO:0009161	ribonucleoside monophosphate metabolic process	-2.2679	0	3/59	7498,50808,151531	XDH,AK3,UPP2
16_Member	GO Biological Processes	GO:0009116	nucleoside metabolic process	-2.20786	0	3/62	7498,140733,151531	XDH,MACROD2,UPP2
16_Member	GO Biological Processes	GO:0009259	ribonucleotide metabolic process	-2.04803	0	7/386	31,7498,10249,27115,50808,55902,151531	ACACA,XDH,GLYAT,PDE7B,AK3,ACSS2,UPP2
17_Summary	GO Biological Processes	GO:0007268	chemical synaptic transmission	-2.36841	0	11/720	134,321,1182,2741,5581,5789,6814,9228,27115,27185,57282,643,2034,5311,23312,79572,164684	ADORA1,APBA2,CLCN3,GLRA1,PRKCE,PTPRD,STXBP3,DLGAP2,PDE7B,DISC1,SLC4A10,CXCR5,EPAS1,PKD2,DMXL2,ATP13A3,WBP2NL
17_Member	GO Biological Processes	GO:0007268	chemical synaptic transmission	-2.36841	0	11/720	134,321,1182,2741,5581,5789,6814,9228,27115,27185,57282	ADORA1,APBA2,CLCN3,GLRA1,PRKCE,PTPRD,STXBP3,DLGAP2,PDE7B,DISC1,SLC4A10
17_Member	GO Biological Processes	GO:0098916	anterograde trans-synaptic signaling	-2.36841	0	11/720	134,321,1182,2741,5581,5789,6814,9228,27115,27185,57282	ADORA1,APBA2,CLCN3,GLRA1,PRKCE,PTPRD,STXBP3,DLGAP2,PDE7B,DISC1,SLC4A10
17_Member	GO Biological Processes	GO:0099537	trans-synaptic signaling	-2.33297	0	11/728	134,321,1182,2741,5581,5789,6814,9228,27115,27185,57282	ADORA1,APBA2,CLCN3,GLRA1,PRKCE,PTPRD,STXBP3,DLGAP2,PDE7B,DISC1,SLC4A10
17_Member	GO Biological Processes	GO:0055080	cation homeostasis	-2.31983	0	11/731	134,643,1182,2034,5311,5581,23312,27185,57282,79572,164684	ADORA1,CXCR5,CLCN3,EPAS1,PKD2,PRKCE,DMXL2,DISC1,SLC4A10,ATP13A3,WBP2NL
17_Member	GO Biological Processes	GO:0098771	inorganic ion homeostasis	-2.25956	0	11/745	134,643,1182,2034,5311,5581,23312,27185,57282,79572,164684	ADORA1,CXCR5,CLCN3,EPAS1,PKD2,PRKCE,DMXL2,DISC1,SLC4A10,ATP13A3,WBP2NL
17_Member	GO Biological Processes	GO:0099536	synaptic signaling	-2.23006	0	11/752	134,321,1182,2741,5581,5789,6814,9228,27115,27185,57282	ADORA1,APBA2,CLCN3,GLRA1,PRKCE,PTPRD,STXBP3,DLGAP2,PDE7B,DISC1,SLC4A10
17_Member	GO Biological Processes	GO:0030003	cellular cation homeostasis	-2.21737	0	10/650	134,643,1182,5311,5581,23312,27185,57282,79572,164684	ADORA1,CXCR5,CLCN3,PKD2,PRKCE,DMXL2,DISC1,SLC4A10,ATP13A3,WBP2NL
17_Member	GO Biological Processes	GO:0006873	cellular ion homeostasis	-2.14185	0	10/667	134,643,1182,5311,5581,23312,27185,57282,79572,164684	ADORA1,CXCR5,CLCN3,PKD2,PRKCE,DMXL2,DISC1,SLC4A10,ATP13A3,WBP2NL
17_Member	GO Biological Processes	GO:0050801	ion homeostasis	-2.06926	0	11/792	134,643,1182,2034,5311,5581,23312,27185,57282,79572,164684	ADORA1,CXCR5,CLCN3,EPAS1,PKD2,PRKCE,DMXL2,DISC1,SLC4A10,ATP13A3,WBP2NL
18_Summary	GO Biological Processes	GO:0015833	peptide transport	-2.27324	0	6/264	134,5581,6814,7447,8609,10257,9530,57120	ADORA1,PRKCE,STXBP3,VSNL1,KLF7,ABCC4,BAG4,GOPC
18_Member	GO Biological Processes	GO:0015833	peptide transport	-2.27324	0	6/264	134,5581,6814,7447,8609,10257	ADORA1,PRKCE,STXBP3,VSNL1,KLF7,ABCC4
18_Member	GO Biological Processes	GO:0046888	negative regulation of hormone secretion	-2.16961	0	3/64	134,7447,8609	ADORA1,VSNL1,KLF7
18_Member	GO Biological Processes	GO:0061178	regulation of insulin secretion involved in cellular response to glucose stimulus	-2.16961	0	3/64	5581,7447,8609	PRKCE,VSNL1,KLF7
18_Member	GO Biological Processes	GO:0051224	negative regulation of protein transport	-2.13644	0	4/127	7447,8609,9530,57120	VSNL1,KLF7,BAG4,GOPC
18_Member	GO Biological Processes	GO:1904950	negative regulation of establishment of protein localization	-2.08991	0	4/131	7447,8609,9530,57120	VSNL1,KLF7,BAG4,GOPC
18_Member	GO Biological Processes	GO:0035773	insulin secretion involved in cellular response to glucose stimulus	-2.01261	0	3/73	5581,7447,8609	PRKCE,VSNL1,KLF7
19_Summary	KEGG Pathway	hsa00310	Lysine degradation	-2.2679	0	3/59	3030,23067,79823	HADHA,SETD1B,CAMKMT
19_Member	KEGG Pathway	hsa00310	Lysine degradation	-2.2679	0	3/59	3030,23067,79823	HADHA,SETD1B,CAMKMT
19_Member	KEGG Pathway	ko00310	Lysine degradation	-2.2679	0	3/59	3030,23067,79823	HADHA,SETD1B,CAMKMT
20_Summary	GO Biological Processes	GO:0046649	lymphocyte activation	-2.15208	0	11/771	643,2175,2255,3119,3502,3707,3714,7158,27086,83737,150372,4940,5581,55366	CXCR5,FANCA,FGF10,HLA-DQB1,IGHG3,ITPKB,JAG2,TP53BP1,FOXP1,ITCH,NFAM1,OAS3,PRKCE,LGR4
20_Member	GO Biological Processes	GO:0046649	lymphocyte activation	-2.15208	0	11/771	643,2175,2255,3119,3502,3707,3714,7158,27086,83737,150372	CXCR5,FANCA,FGF10,HLA-DQB1,IGHG3,ITPKB,JAG2,TP53BP1,FOXP1,ITCH,NFAM1
20_Member	GO Biological Processes	GO:0002764	immune response-regulating signaling pathway	-2.10332	0	8/472	3119,3502,4940,5581,27086,55366,83737,150372	HLA-DQB1,IGHG3,OAS3,PRKCE,FOXP1,LGR4,ITCH,NFAM1
Note: The 192 TSNGs annotation and enricment (GO and KEGG) was conducted by (http://metascape.org/)

[truncated: 6 more sheets: Table S11, Table S12, Table S13, Table S14, Table S15, Table S16]
